# Supplementary material for: Correcting the Mean-Variance Dependency for Differential Variability Testing Using Single-Cell RNA Sequencing Data
Source: Cell Syst. 2018 Sep 26;7(3):284–294.e12. doi: 10.1016/j.cels.2018.06.011 (PMC6167088; doi:10.1016/j.cels.2018.06.011)
Supplement: Table S2. Differential Testing Results between Naive and Activated CD4+ T cells, Related to Figure 5 — For each gene highlighted to have a statistically significant change in variability: estimated difference in residual over-dispersion parameters between active and naive CD4+ T cells (DistEpsilon), estimated log2 fold change in mean expression parameters between active and naive CD4+ T cells (Log2FCmu), and the result of the differential test (Regulation). [file mmc2.xlsx]

## Sheet: Table_S2.csv
Table S2: Differential testing results between naive and activated CD4+ T cells
DistEpsilon: Estimated difference in residual over-dispersion parameters (active-naive)
Log2FCmu: Estimated log2 fold change in mean expression (active/naive)
Regulation: Indicator of whether a gene is differentially expressed or differentially variable
GeneID	DistEpsilon	Log2FCmu	Regulation	Genename
ENSMUSG00000001157	1.172	-3.72	Down-regulated, higher variability	Gmcl1
ENSMUSG00000002033	0.652	-3.575	Down-regulated, higher variability	Cd3g
ENSMUSG00000002257	0.973	-6.743	Down-regulated, higher variability	Def6
ENSMUSG00000002458	0.77	-2.188	Down-regulated, higher variability	Rgs19
ENSMUSG00000002625	0.942	-2.79	Down-regulated, higher variability	Akap8l
ENSMUSG00000002897	0.78	-3.226	Down-regulated, higher variability	Il17ra
ENSMUSG00000003348	0.945	-5.834	Down-regulated, higher variability	Mob3a
ENSMUSG00000003644	1.069	-3.323	Down-regulated, higher variability	Rps6ka1
ENSMUSG00000003746	1.328	-1.497	Down-regulated, higher variability	Man1a
ENSMUSG00000003929	1.491	-2.326	Down-regulated, higher variability	Zfp81
ENSMUSG00000004263	1.001	-1.407	Down-regulated, higher variability	Atn1
ENSMUSG00000004642	0.974	-1.228	Down-regulated, higher variability	Slbp
ENSMUSG00000004788	0.922	-3.408	Down-regulated, higher variability	Eif2b2
ENSMUSG00000004849	0.993	-2.538	Down-regulated, higher variability	Ap1s1
ENSMUSG00000005871	0.905	-1.842	Down-regulated, higher variability	Apc
ENSMUSG00000006289	1.188	-1.093	Down-regulated, higher variability	Osgep
ENSMUSG00000006494	1.121	-8.744	Down-regulated, higher variability	Pdk1
ENSMUSG00000006717	1.24	-5.658	Down-regulated, higher variability	Acot13
ENSMUSG00000007038	1.141	-2.895	Down-regulated, higher variability	Neu1
ENSMUSG00000008318	1.784	-2.103	Down-regulated, higher variability	Relt
ENSMUSG00000008892	1.21	-1.219	Down-regulated, higher variability	Vdac3
ENSMUSG00000009630	0.981	-1.967	Down-regulated, higher variability	Ppp2cb
ENSMUSG00000009687	0.745	-3.571	Down-regulated, higher variability	Fxyd5
ENSMUSG00000009739	1.67	-2.037	Down-regulated, higher variability	Pou6f1
ENSMUSG00000014039	1	-1.145	Down-regulated, higher variability	Prdm15
ENSMUSG00000014294	0.716	-1.623	Down-regulated, higher variability	Ndufa2
ENSMUSG00000015214	1.255	-1.906	Down-regulated, higher variability	Mtmr1
ENSMUSG00000015291	0.743	-4.937	Down-regulated, higher variability	Gdi1
ENSMUSG00000015619	0.831	-3.486	Down-regulated, higher variability	Gata3
ENSMUSG00000016664	0.904	-2.978	Down-regulated, higher variability	Pacsin2
ENSMUSG00000017119	0.738	-4.869	Down-regulated, higher variability	Nbr1
ENSMUSG00000017132	1.003	-6.896	Down-regulated, higher variability	Cyth1
ENSMUSG00000017210	1.12	-2.816	Down-regulated, higher variability	Med24
ENSMUSG00000017466	0.9	-4.249	Down-regulated, higher variability	Timp2
ENSMUSG00000017550	2.437	-1.994	Down-regulated, higher variability	Atad5
ENSMUSG00000017670	1.24	-3.976	Down-regulated, higher variability	Elmo2
ENSMUSG00000017760	0.963	-7.33	Down-regulated, higher variability	Ctsa
ENSMUSG00000017801	1.485	-1.658	Down-regulated, higher variability	Mlx
ENSMUSG00000017831	0.907	-2.519	Down-regulated, higher variability	Rab5a
ENSMUSG00000018372	0.896	-2.175	Down-regulated, higher variability	Cep95
ENSMUSG00000019189	0.786	-1.769	Down-regulated, higher variability	Rnf145
ENSMUSG00000019338	2.557	-3.17	Down-regulated, higher variability	Zfp687
ENSMUSG00000019528	1.373	-2.004	Down-regulated, higher variability	Gyg
ENSMUSG00000019842	1.072	-2.657	Down-regulated, higher variability	Traf3ip2
ENSMUSG00000020064	0.75	-2.706	Down-regulated, higher variability	Herc4
ENSMUSG00000020137	1.407	-1.42	Down-regulated, higher variability	Thap2
ENSMUSG00000020225	0.77	-2.412	Down-regulated, higher variability	Tmbim4
ENSMUSG00000020268	1.468	-1.789	Down-regulated, higher variability	Lyrm7
ENSMUSG00000020305	1.723	-4.071	Down-regulated, higher variability	Asb3
ENSMUSG00000020375	0.959	-1.653	Down-regulated, higher variability	Rufy1
ENSMUSG00000020390	0.689	-2.263	Down-regulated, higher variability	Ube2b
ENSMUSG00000020393	1.425	-3.295	Down-regulated, higher variability	Kremen1
ENSMUSG00000020400	0.936	-3.999	Down-regulated, higher variability	Tnip1
ENSMUSG00000020451	1.154	-4.542	Down-regulated, higher variability	Limk2
ENSMUSG00000020453	2.086	-2.457	Down-regulated, higher variability	Patz1
ENSMUSG00000020484	0.874	-2.832	Down-regulated, higher variability	Xbp1
ENSMUSG00000020629	0.985	-4.616	Down-regulated, higher variability	Adi1
ENSMUSG00000020948	1.452	-1.549	Down-regulated, higher variability	Klhl28
ENSMUSG00000020978	1.764	-5.899	Down-regulated, higher variability	Klhdc2
ENSMUSG00000021065	1.031	-2.792	Down-regulated, higher variability	Fut8
ENSMUSG00000021156	0.94	-2.491	Down-regulated, higher variability	Zmynd11
ENSMUSG00000021262	1.493	-6.938	Down-regulated, higher variability	Evl
ENSMUSG00000021701	1.384	-4.134	Down-regulated, higher variability	Plk2
ENSMUSG00000021706	0.902	-3.716	Down-regulated, higher variability	Zfyve16
ENSMUSG00000021830	0.955	-1.902	Down-regulated, higher variability	Txndc16
ENSMUSG00000021870	0.852	-1.606	Down-regulated, higher variability	Slmap
ENSMUSG00000022024	0.982	-2.386	Down-regulated, higher variability	Sugt1
ENSMUSG00000022092	1.504	-4.12	Down-regulated, higher variability	Ppp3cc
ENSMUSG00000022151	1.595	-5.51	Down-regulated, higher variability	Ttc33
ENSMUSG00000022401	0.924	-1.168	Down-regulated, higher variability	Xpnpep3
ENSMUSG00000022678	0.939	-3.092	Down-regulated, higher variability	Nde1
ENSMUSG00000023104	1.13	-2.925	Down-regulated, higher variability	Rfc2
ENSMUSG00000023353	1.646	-1.344	Down-regulated, higher variability	Agap3
ENSMUSG00000023572	1.284	-3.101	Down-regulated, higher variability	Ccndbp1
ENSMUSG00000023845	1.154	-5.03	Down-regulated, higher variability	Lnpep
ENSMUSG00000023952	1.203	-5.282	Down-regulated, higher variability	Gtpbp2
ENSMUSG00000024194	0.909	-4.504	Down-regulated, higher variability	Cuta
ENSMUSG00000024219	1.105	-1.351	Down-regulated, higher variability	Anks1
ENSMUSG00000024581	0.777	-1.395	Down-regulated, higher variability	Napg
ENSMUSG00000024776	0.906	-2.905	Down-regulated, higher variability	Stambpl1
ENSMUSG00000024782	1.26	-1.458	Down-regulated, higher variability	Ak3
ENSMUSG00000024811	0.714	-2.016	Down-regulated, higher variability	Tnks2
ENSMUSG00000024942	1.054	-2.823	Down-regulated, higher variability	Capn1
ENSMUSG00000024965	0.846	-3.926	Down-regulated, higher variability	Fermt3
ENSMUSG00000025019	0.843	-1.254	Down-regulated, higher variability	Lcor
ENSMUSG00000025036	1.513	-1.208	Down-regulated, higher variability	Sfxn2
ENSMUSG00000025224	1.01	-2.01	Down-regulated, higher variability	Gbf1
ENSMUSG00000025366	0.727	-6.339	Down-regulated, higher variability	Esyt1
ENSMUSG00000025409	0.947	-2.854	Down-regulated, higher variability	Mbd6
ENSMUSG00000025498	0.952	-6.404	Down-regulated, higher variability	Irf7
ENSMUSG00000025728	1.352	-4.442	Down-regulated, higher variability	Pigq
ENSMUSG00000025742	1.036	-3.7	Down-regulated, higher variability	Prps2
ENSMUSG00000026029	0.837	-4.892	Down-regulated, higher variability	Casp8
ENSMUSG00000026070	1.386	-7	Down-regulated, higher variability	Il18r1
ENSMUSG00000026385	0.889	-3.064	Down-regulated, higher variability	Dbi
ENSMUSG00000026842	1.192	-1.123	Down-regulated, higher variability	Abl1
ENSMUSG00000027180	0.884	-3.708	Down-regulated, higher variability	Fbxo3
ENSMUSG00000027194	0.845	-4.064	Down-regulated, higher variability	Ttc17
ENSMUSG00000027284	0.9	-2.386	Down-regulated, higher variability	Cdan1
ENSMUSG00000027347	0.778	-1.18	Down-regulated, higher variability	Rasgrp1
ENSMUSG00000027540	1.563	-1.382	Down-regulated, higher variability	Ptpn1
ENSMUSG00000027634	0.645	-1.414	Down-regulated, higher variability	Ndrg3
ENSMUSG00000027678	0.64	-2.967	Down-regulated, higher variability	Ncoa3
ENSMUSG00000027933	1.345	-4.871	Down-regulated, higher variability	Ints3
ENSMUSG00000028030	0.747	-3.239	Down-regulated, higher variability	Tbck
ENSMUSG00000028057	2.266	-1.307	Down-regulated, higher variability	Rit1
ENSMUSG00000028062	0.982	-7.235	Down-regulated, higher variability	Lamtor2
ENSMUSG00000028229	1.162	-3.611	Down-regulated, higher variability	Rmdn1
ENSMUSG00000028243	1.038	-1.936	Down-regulated, higher variability	Ubxn2b
ENSMUSG00000028277	1.383	-1.194	Down-regulated, higher variability	Ube2j1
ENSMUSG00000028407	1.522	-2.884	Down-regulated, higher variability	Toporsos
ENSMUSG00000028436	0.803	-3.269	Down-regulated, higher variability	Dcaf12
ENSMUSG00000028832	1.459	-3.086	Down-regulated, higher variability	Stmn1
ENSMUSG00000028843	1.259	-4.704	Down-regulated, higher variability	Sh3bgrl3
ENSMUSG00000028944	1.351	-1.936	Down-regulated, higher variability	Prkag2
ENSMUSG00000029174	0.949	-6.987	Down-regulated, higher variability	Tbc1d1
ENSMUSG00000029176	1.11	-1.075	Down-regulated, higher variability	Anapc4
ENSMUSG00000029397	0.753	-3.217	Down-regulated, higher variability	Rchy1
ENSMUSG00000029461	1.117	-5.735	Down-regulated, higher variability	Fam168a
ENSMUSG00000029627	1.141	-4.917	Down-regulated, higher variability	Zkscan14
ENSMUSG00000029725	1.123	-1.962	Down-regulated, higher variability	Ppp1r35
ENSMUSG00000029787	0.831	-3.916	Down-regulated, higher variability	Avl9
ENSMUSG00000030319	0.953	-4.194	Down-regulated, higher variability	Cand2
ENSMUSG00000030560	0.891	-1.216	Down-regulated, higher variability	Ctsc
ENSMUSG00000030727	2.861	-2.824	Down-regulated, higher variability	Rabep2
ENSMUSG00000030775	0.938	-7.672	Down-regulated, higher variability	Trat1
ENSMUSG00000030876	1.195	-5.683	Down-regulated, higher variability	Mettl9
ENSMUSG00000030921	0.819	-6.159	Down-regulated, higher variability	Trim30a
ENSMUSG00000030924	1.841	-5.011	Down-regulated, higher variability	2610020H08Rik
ENSMUSG00000030956	1.061	-3.522	Down-regulated, higher variability	Fam53b
ENSMUSG00000030978	1.143	-2.685	Down-regulated, higher variability	Rrm1
ENSMUSG00000031101	1.206	-5.178	Down-regulated, higher variability	Sash3
ENSMUSG00000031157	0.813	-1.382	Down-regulated, higher variability	Pqbp1
ENSMUSG00000031168	0.959	-3.793	Down-regulated, higher variability	Ebp
ENSMUSG00000031299	0.734	-1.288	Down-regulated, higher variability	Pdha1
ENSMUSG00000031310	1.631	-1.673	Down-regulated, higher variability	Zmym3
ENSMUSG00000031357	1.047	-3.25	Down-regulated, higher variability	Syap1
ENSMUSG00000031389	0.836	-5.655	Down-regulated, higher variability	Arhgap4
ENSMUSG00000031441	1.828	-3.234	Down-regulated, higher variability	Atp11a
ENSMUSG00000031604	1.084	-1.223	Down-regulated, higher variability	Msmo1
ENSMUSG00000031605	1.083	-1.499	Down-regulated, higher variability	Klhl2
ENSMUSG00000031631	0.822	-1.618	Down-regulated, higher variability	Cfap97
ENSMUSG00000031807	1.534	-2.587	Down-regulated, higher variability	Pgls
ENSMUSG00000031827	1.288	-4.054	Down-regulated, higher variability	Cotl1
ENSMUSG00000031925	0.736	-1.147	Down-regulated, higher variability	Maml2
ENSMUSG00000031933	1.231	-4.292	Down-regulated, higher variability	Izumo1r
ENSMUSG00000031934	1.232	-4.085	Down-regulated, higher variability	Panx1
ENSMUSG00000032035	0.684	-5.445	Down-regulated, higher variability	Ets1
ENSMUSG00000032314	0.754	-1.103	Down-regulated, higher variability	Etfa
ENSMUSG00000032353	1.24	-3.122	Down-regulated, higher variability	Tmed3
ENSMUSG00000032436	1.156	-2.538	Down-regulated, higher variability	Cmtm7
ENSMUSG00000032449	0.793	-2.395	Down-regulated, higher variability	Slc25a36
ENSMUSG00000032498	0.794	-1.991	Down-regulated, higher variability	Mlh1
ENSMUSG00000032504	0.924	-1.741	Down-regulated, higher variability	Pdcd6ip
ENSMUSG00000032571	1.49	-1.622	Down-regulated, higher variability	Pik3r4
ENSMUSG00000032596	1.229	-7.13	Down-regulated, higher variability	Uba7
ENSMUSG00000032898	1.163	-1.378	Down-regulated, higher variability	Fbxo21
ENSMUSG00000033105	1.005	-2.097	Down-regulated, higher variability	Lss
ENSMUSG00000033220	1.002	-8.281	Down-regulated, higher variability	Rac2
ENSMUSG00000033318	0.899	-1.072	Down-regulated, higher variability	Gstt2
ENSMUSG00000033478	1.633	-6.679	Down-regulated, higher variability	Fam160b1
ENSMUSG00000034341	1.006	-5.562	Down-regulated, higher variability	Wbp2
ENSMUSG00000034595	0.911	-5.943	Down-regulated, higher variability	Ppp1r18
ENSMUSG00000034602	1.035	-1.558	Down-regulated, higher variability	Mon2
ENSMUSG00000034640	2.604	-5.653	Down-regulated, higher variability	Tiparp
ENSMUSG00000034789	1.527	-1.306	Down-regulated, higher variability	Rab24
ENSMUSG00000035133	0.82	-2.292	Down-regulated, higher variability	Arhgap5
ENSMUSG00000035168	2.608	-2.747	Down-regulated, higher variability	Tanc1
ENSMUSG00000035199	1.04	-5.818	Down-regulated, higher variability	Arl6ip5
ENSMUSG00000035234	1.056	-1.279	Down-regulated, higher variability	Fam175a
ENSMUSG00000035621	1.277	-5.789	Down-regulated, higher variability	Midn
ENSMUSG00000035722	1.462	-5.153	Down-regulated, higher variability	Abca7
ENSMUSG00000036053	1.728	-1.092	Down-regulated, higher variability	Fmnl2
ENSMUSG00000036181	1.29	-5.597	Down-regulated, higher variability	Hist1h1c
ENSMUSG00000036188	1.569	-6.788	Down-regulated, higher variability	Ankmy2
ENSMUSG00000036246	1.109	-1.207	Down-regulated, higher variability	Gmip
ENSMUSG00000036257	2.847	-2.989	Down-regulated, higher variability	Pnpla8
ENSMUSG00000036450	1.045	-1.428	Down-regulated, higher variability	Hif1an
ENSMUSG00000036501	1.395	-4.349	Down-regulated, higher variability	Fam13b
ENSMUSG00000036504	2.039	-1.141	Down-regulated, higher variability	Phpt1
ENSMUSG00000036845	1.331	-4.51	Down-regulated, higher variability	Lin37
ENSMUSG00000037110	1.128	-1.197	Down-regulated, higher variability	Ralgapa2
ENSMUSG00000037526	1.136	-3.447	Down-regulated, higher variability	Atg14
ENSMUSG00000037697	0.977	-2.581	Down-regulated, higher variability	Ddhd1
ENSMUSG00000037822	1.108	-3.065	Down-regulated, higher variability	Smim14
ENSMUSG00000037957	1.183	-1.785	Down-regulated, higher variability	Wdr20
ENSMUSG00000037997	2.25	-2.171	Down-regulated, higher variability	Parp11
ENSMUSG00000038175	0.891	-5.666	Down-regulated, higher variability	Mylip
ENSMUSG00000038352	1.817	-5.921	Down-regulated, higher variability	Arl5c
ENSMUSG00000038417	0.872	-2.279	Down-regulated, higher variability	Fig4
ENSMUSG00000038481	1.038	-5.457	Down-regulated, higher variability	Cdk19
ENSMUSG00000038497	2.419	-2.451	Down-regulated, higher variability	Tmco3
ENSMUSG00000039328	3.414	-1.192	Down-regulated, higher variability	Rnf122
ENSMUSG00000039428	0.758	-2.87	Down-regulated, higher variability	Tmem135
ENSMUSG00000039497	0.931	-2.356	Down-regulated, higher variability	Dse
ENSMUSG00000039599	0.877	-2.525	Down-regulated, higher variability	Fam149b
ENSMUSG00000039834	0.982	-2.459	Down-regulated, higher variability	Zfp335
ENSMUSG00000039840	0.975	-2.458	Down-regulated, higher variability	Epg5
ENSMUSG00000039942	0.851	-2.393	Down-regulated, higher variability	Ptger4
ENSMUSG00000039967	0.806	-1.967	Down-regulated, higher variability	Zfp292
ENSMUSG00000039968	0.714	-3.225	Down-regulated, higher variability	Rsbn1l
ENSMUSG00000040548	1.005	-5.151	Down-regulated, higher variability	Tex2
ENSMUSG00000040701	1.006	-5.247	Down-regulated, higher variability	Ap1g2
ENSMUSG00000040712	1.079	-5.704	Down-regulated, higher variability	Camta2
ENSMUSG00000040723	1.457	-6.88	Down-regulated, higher variability	Rcsd1
ENSMUSG00000040746	0.874	-4.002	Down-regulated, higher variability	Rnf167
ENSMUSG00000040771	1.018	-3.851	Down-regulated, higher variability	Oard1
ENSMUSG00000040818	1.425	-1.895	Down-regulated, higher variability	Dennd6a
ENSMUSG00000041354	1.09	-3.712	Down-regulated, higher variability	Rgl2
ENSMUSG00000041471	1.013	-3.035	Down-regulated, higher variability	Fam35a
ENSMUSG00000041609	0.756	-2.198	Down-regulated, higher variability	Ccdc64
ENSMUSG00000041959	0.99	-7.107	Down-regulated, higher variability	S100a10
ENSMUSG00000041974	2.003	-1.962	Down-regulated, higher variability	Spidr
ENSMUSG00000042350	1.184	-1.518	Down-regulated, higher variability	Arel1
ENSMUSG00000042700	1.172	-5.123	Down-regulated, higher variability	Sipa1l1
ENSMUSG00000043415	1.31	-3.816	Down-regulated, higher variability	Otud1
ENSMUSG00000044250	1.166	-6.155	Down-regulated, higher variability	Pced1b
ENSMUSG00000044456	0.844	-4.05	Down-regulated, higher variability	Rin3
ENSMUSG00000044957	1.511	-1.668	Down-regulated, higher variability	Pp2d1
ENSMUSG00000046785	0.984	-2.201	Down-regulated, higher variability	Epm2aip1
ENSMUSG00000046808	0.787	-2.277	Down-regulated, higher variability	Atp10d
ENSMUSG00000046879	0.91	-4.602	Down-regulated, higher variability	Irgm1
ENSMUSG00000046947	3.329	-2.687	Down-regulated, higher variability	Adck2
ENSMUSG00000047248	0.698	-4.418	Down-regulated, higher variability	C2cd3
ENSMUSG00000047459	0.885	-1.893	Down-regulated, higher variability	Dynlrb1
ENSMUSG00000047866	0.845	-5.856	Down-regulated, higher variability	Lonp2
ENSMUSG00000047867	0.701	-4.562	Down-regulated, higher variability	Gimap6
ENSMUSG00000047880	1.693	-4.223	Down-regulated, higher variability	Cxcr5
ENSMUSG00000048251	0.857	-6.708	Down-regulated, higher variability	Bcl11b
ENSMUSG00000049076	1.454	-5.147	Down-regulated, higher variability	Acap2
ENSMUSG00000049109	0.71	-3.035	Down-regulated, higher variability	Themis
ENSMUSG00000049422	1.742	-1.607	Down-regulated, higher variability	Chchd10
ENSMUSG00000049606	0.845	-2.208	Down-regulated, higher variability	Zfp644
ENSMUSG00000049775	1.412	-4.195	Down-regulated, higher variability	Tmsb4x
ENSMUSG00000049866	0.837	-8.853	Down-regulated, higher variability	Arl4c
ENSMUSG00000050079	0.834	-1.412	Down-regulated, higher variability	Rspry1
ENSMUSG00000050350	0.998	-3.828	Down-regulated, higher variability	Gpr18
ENSMUSG00000050668	1.181	-1.276	Down-regulated, higher variability	Gpatch11
ENSMUSG00000051278	0.921	-1.624	Down-regulated, higher variability	Zgrf1
ENSMUSG00000052296	1.096	-3.196	Down-regulated, higher variability	Ppp6r1
ENSMUSG00000052459	1.69	-2.81	Down-regulated, higher variability	Atp6v1a
ENSMUSG00000052539	1.682	-1.383	Down-regulated, higher variability	Magi3
ENSMUSG00000052812	0.958	-1.241	Down-regulated, higher variability	Atad2b
ENSMUSG00000052837	0.679	-5.048	Down-regulated, higher variability	Junb
ENSMUSG00000053291	1.524	-1.487	Down-regulated, higher variability	Rab4b
ENSMUSG00000053460	0.943	-2.071	Down-regulated, higher variability	Ggcx
ENSMUSG00000053470	0.883	-2.555	Down-regulated, higher variability	Kdm3a
ENSMUSG00000053580	1.198	-2.265	Down-regulated, higher variability	Tanc2
ENSMUSG00000053581	0.929	-3.355	Down-regulated, higher variability	Zfand2a
ENSMUSG00000054720	1.083	-5.681	Down-regulated, higher variability	Lrrc8c
ENSMUSG00000056069	1.525	-7.427	Down-regulated, higher variability	Fam105a
ENSMUSG00000056698	2.005	-1.067	Down-regulated, higher variability	Elmod3
ENSMUSG00000057110	0.838	-2.995	Down-regulated, higher variability	Cntrl
ENSMUSG00000057230	0.783	-2.143	Down-regulated, higher variability	Aak1
ENSMUSG00000057596	1.467	-2.569	Down-regulated, higher variability	Trim30d
ENSMUSG00000058239	0.896	-3.904	Down-regulated, higher variability	Usf2
ENSMUSG00000058979	1.229	-5.183	Down-regulated, higher variability	Cecr5
ENSMUSG00000059439	0.952	-4.923	Down-regulated, higher variability	Bcas3
ENSMUSG00000059981	0.922	-2.894	Down-regulated, higher variability	Taok2
ENSMUSG00000060216	1.07	-5.357	Down-regulated, higher variability	Arrb2
ENSMUSG00000061371	2.47	-1.887	Down-regulated, higher variability	Zfp873
ENSMUSG00000062054	1.035	-1.704	Down-regulated, higher variability	Iah1
ENSMUSG00000062604	1.066	-7.704	Down-regulated, higher variability	Srpk2
ENSMUSG00000066568	0.759	-1.892	Down-regulated, higher variability	Lsm14a
ENSMUSG00000067653	1.039	-2.991	Down-regulated, higher variability	Ankrd23
ENSMUSG00000070520	1.593	-2.155	Down-regulated, higher variability	Ndnl2
ENSMUSG00000070808	1.164	-3.119	Down-regulated, higher variability	Gltscr1
ENSMUSG00000072568	0.962	-1.61	Down-regulated, higher variability	Fam84b
ENSMUSG00000072772	1.619	-4.18	Down-regulated, higher variability	Grcc10
ENSMUSG00000074071	1.306	-3.187	Down-regulated, higher variability	Fam169b
ENSMUSG00000074513	1.515	-2.39	Down-regulated, higher variability	Arfip1
ENSMUSG00000074886	1.058	-4.456	Down-regulated, higher variability	Grk6
ENSMUSG00000076441	0.8	-4.601	Down-regulated, higher variability	Ass1
ENSMUSG00000076467	1.283	-1.754	Down-regulated, higher variability	Trbv13-1
ENSMUSG00000076492	1.732	-4.264	Down-regulated, higher variability	Trbj2-1
ENSMUSG00000076617	1.077	-6.609	Down-regulated, higher variability	Ighm
ENSMUSG00000077526	1.299	-1.446	Down-regulated, higher variability	Gm25379
ENSMUSG00000078435	2.336	-2.709	Down-regulated, higher variability	AU041133
ENSMUSG00000079429	1.55	-3.131	Down-regulated, higher variability	Mroh2a
ENSMUSG00000079610	1.433	-1.051	Down-regulated, higher variability	Ankrd39
ENSMUSG00000087549	3.168	-2.745	Down-regulated, higher variability	Gm13427
ENSMUSG00000087938	0.986	-3.689	Down-regulated, higher variability	Gm26049
ENSMUSG00000089917	1.67	-6.046	Down-regulated, higher variability	Uckl1
ENSMUSG00000090394	0.833	-10.969	Down-regulated, higher variability	4930523C07Rik
ENSMUSG00000091191	1.64	-3.003	Down-regulated, higher variability	Gm17334
ENSMUSG00000097546	1.551	-2.539	Down-regulated, higher variability	Gm26749
ENSMUSG00000098066	0.959	-3.595	Down-regulated, higher variability	Gm26944
ENSMUSG00000098425	1.835	-3.734	Down-regulated, higher variability	Gm24949
ENSMUSG00000100199	1.82	-1.367	Down-regulated, higher variability	Gm20324
ENSMUSG00000100876	1.416	-2.481	Down-regulated, higher variability	2810454H06Rik
ENSMUSG00000102112	1.294	-3.193	Down-regulated, higher variability	1810041H14Rik
ENSMUSG00000102153	1.209	-4.454	Down-regulated, higher variability	Gm37474
ENSMUSG00000103216	0.691	-2.058	Down-regulated, higher variability	Gm37248
ENSMUSG00000103272	2.772	-1.182	Down-regulated, higher variability	Gm37914
ENSMUSG00000104392	0.965	-5.069	Down-regulated, higher variability	Gm37962
ENSMUSG00000104509	1.334	-1.35	Down-regulated, higher variability	Gm33994
ENSMUSG00000105304	3.018	-2.225	Down-regulated, higher variability	RP23-357D17.4
ENSMUSG00000000171	-0.75	-1.529	Down-regulated, lower variability	Sdhd
ENSMUSG00000000244	-1.217	-8.884	Down-regulated, lower variability	Tspan32
ENSMUSG00000000276	-0.917	-4.671	Down-regulated, lower variability	Dgke
ENSMUSG00000000759	-1.283	-3.063	Down-regulated, lower variability	Tubgcp3
ENSMUSG00000000782	-1.034	-9.253	Down-regulated, lower variability	Tcf7
ENSMUSG00000000876	-3.916	-5.783	Down-regulated, lower variability	Pxmp4
ENSMUSG00000001418	-0.953	-3.356	Down-regulated, lower variability	Glmp
ENSMUSG00000001521	-4.934	-5.217	Down-regulated, lower variability	Tulp3
ENSMUSG00000001750	-1.43	-6.613	Down-regulated, lower variability	Tcirg1
ENSMUSG00000001964	-0.866	-1.689	Down-regulated, lower variability	Emd
ENSMUSG00000001998	-1.349	-4.307	Down-regulated, lower variability	Ap4e1
ENSMUSG00000002055	-3.075	-1.795	Down-regulated, lower variability	Spag5
ENSMUSG00000002109	-1.059	-5.666	Down-regulated, lower variability	Ddb2
ENSMUSG00000002307	-3.33	-4.322	Down-regulated, lower variability	Daxx
ENSMUSG00000002320	-1.299	-4.387	Down-regulated, lower variability	Tm9sf1
ENSMUSG00000002416	-2.303	-2.64	Down-regulated, lower variability	Ndufb2
ENSMUSG00000003308	-1.179	-2.781	Down-regulated, lower variability	Keap1
ENSMUSG00000003346	-0.987	-1.011	Down-regulated, lower variability	Abhd17a
ENSMUSG00000003379	-1.697	-2.873	Down-regulated, lower variability	Cd79a
ENSMUSG00000003418	-2.781	-8.114	Down-regulated, lower variability	St8sia6
ENSMUSG00000003423	-1.718	-3.357	Down-regulated, lower variability	Pih1d1
ENSMUSG00000003623	-1.853	-7.624	Down-regulated, lower variability	Crot
ENSMUSG00000003812	-5.538	-5.499	Down-regulated, lower variability	Dnase2a
ENSMUSG00000003865	-1.491	-4.595	Down-regulated, lower variability	Gys1
ENSMUSG00000004071	-0.954	-1.167	Down-regulated, lower variability	Cdip1
ENSMUSG00000004270	-0.854	-1.535	Down-regulated, lower variability	Lpcat3
ENSMUSG00000004610	-0.878	-2.451	Down-regulated, lower variability	Etfb
ENSMUSG00000004798	-2.97	-4.922	Down-regulated, lower variability	Ulk2
ENSMUSG00000004843	-1.642	-4.616	Down-regulated, lower variability	Chmp2b
ENSMUSG00000004934	-1.093	-2.552	Down-regulated, lower variability	Pias4
ENSMUSG00000004936	-2.05	-3.826	Down-regulated, lower variability	Map2k1
ENSMUSG00000005417	-1.48	-2.995	Down-regulated, lower variability	Mprip
ENSMUSG00000005470	-1.009	-1.849	Down-regulated, lower variability	Asf1b
ENSMUSG00000005534	-1.089	-4.955	Down-regulated, lower variability	Insr
ENSMUSG00000005907	-1.056	-2.731	Down-regulated, lower variability	Pex1
ENSMUSG00000005936	-0.931	-3.65	Down-regulated, lower variability	Kctd20
ENSMUSG00000005980	-1.921	-2.133	Down-regulated, lower variability	Dnase1
ENSMUSG00000006010	-0.882	-5.715	Down-regulated, lower variability	BC003331
ENSMUSG00000006019	-1.15	-1.353	Down-regulated, lower variability	Dhx34
ENSMUSG00000006095	-1.649	-2.274	Down-regulated, lower variability	Tbcb
ENSMUSG00000006344	-1.149	-7.189	Down-regulated, lower variability	Ggt5
ENSMUSG00000006395	-2.767	-1.96	Down-regulated, lower variability	Hyi
ENSMUSG00000006456	-1.843	-3.391	Down-regulated, lower variability	Rbm14
ENSMUSG00000006676	-1.044	-2.732	Down-regulated, lower variability	Usp19
ENSMUSG00000008855	-1.041	-1.945	Down-regulated, lower variability	Hdac5
ENSMUSG00000009035	-1	-2.708	Down-regulated, lower variability	Tmem184b
ENSMUSG00000010609	-0.807	-3.938	Down-regulated, lower variability	Psen2
ENSMUSG00000011884	-3.513	-9.574	Down-regulated, lower variability	Gltp
ENSMUSG00000011958	-1.045	-3.247	Down-regulated, lower variability	Bnip2
ENSMUSG00000013033	-1.022	-5.132	Down-regulated, lower variability	Adgrl1
ENSMUSG00000013160	-1.051	-3.815	Down-regulated, lower variability	Atp6v0d1
ENSMUSG00000013539	-1.239	-4.889	Down-regulated, lower variability	Tango2
ENSMUSG00000013593	-1.33	-2.599	Down-regulated, lower variability	Ndufs2
ENSMUSG00000014164	-1.141	-1.402	Down-regulated, lower variability	Klhl3
ENSMUSG00000014195	-0.695	-3.198	Down-regulated, lower variability	Dnajc7
ENSMUSG00000014232	-1.319	-2.001	Down-regulated, lower variability	Cluap1
ENSMUSG00000014426	-1.113	-3.575	Down-regulated, lower variability	Map3k4
ENSMUSG00000014763	-1.332	-2.523	Down-regulated, lower variability	Fam120b
ENSMUSG00000014980	-1.01	-2.91	Down-regulated, lower variability	Tsen15
ENSMUSG00000015522	-1.058	-4.692	Down-regulated, lower variability	Arnt
ENSMUSG00000015536	-0.968	-4.438	Down-regulated, lower variability	Mocs2
ENSMUSG00000015994	-2.095	-1.752	Down-regulated, lower variability	Fnta
ENSMUSG00000016756	-0.981	-10.121	Down-regulated, lower variability	Cmah
ENSMUSG00000016757	-1.191	-2.89	Down-regulated, lower variability	Ttll12
ENSMUSG00000017493	-6.257	-10.47	Down-regulated, lower variability	Igfbp4
ENSMUSG00000018076	-0.672	-3.686	Down-regulated, lower variability	Med13l
ENSMUSG00000018411	-3.634	-3.22	Down-regulated, lower variability	Mapt
ENSMUSG00000018425	-1.833	-6.91	Down-regulated, lower variability	Dhx40
ENSMUSG00000018507	-2.05	-6.65	Down-regulated, lower variability	Trpv2
ENSMUSG00000018669	-2.156	-6.815	Down-regulated, lower variability	Cdk5rap3
ENSMUSG00000018678	-1.158	-3.014	Down-regulated, lower variability	Sp2
ENSMUSG00000018820	-0.839	-1.468	Down-regulated, lower variability	Zfyve27
ENSMUSG00000018858	-0.888	-2.062	Down-regulated, lower variability	Ict1
ENSMUSG00000019087	-1.036	-2.98	Down-regulated, lower variability	Atp6ap1
ENSMUSG00000019256	-2.258	-1.957	Down-regulated, lower variability	Ahr
ENSMUSG00000019699	-0.934	-3.908	Down-regulated, lower variability	Akt3
ENSMUSG00000019864	-2.247	-5.782	Down-regulated, lower variability	Rtn4ip1
ENSMUSG00000019979	-1.672	-7.357	Down-regulated, lower variability	Apaf1
ENSMUSG00000019982	-0.962	-5.099	Down-regulated, lower variability	Myb
ENSMUSG00000020042	-1.366	-4.068	Down-regulated, lower variability	Btbd11
ENSMUSG00000020070	-1.004	-6.419	Down-regulated, lower variability	Rufy2
ENSMUSG00000020091	-0.88	-4.513	Down-regulated, lower variability	Eif4ebp2
ENSMUSG00000020111	-1.073	-3.046	Down-regulated, lower variability	Micu1
ENSMUSG00000020156	-1.777	-8.947	Down-regulated, lower variability	Mum1
ENSMUSG00000020189	-0.78	-2.822	Down-regulated, lower variability	Osbpl8
ENSMUSG00000020193	-1.527	-2.198	Down-regulated, lower variability	Zpbp
ENSMUSG00000020253	-1.06	-4.717	Down-regulated, lower variability	Ppm1m
ENSMUSG00000020300	-0.985	-7.108	Down-regulated, lower variability	Cpeb4
ENSMUSG00000020440	-0.682	-1.906	Down-regulated, lower variability	Arf5
ENSMUSG00000020455	-1.709	-4.133	Down-regulated, lower variability	Trim11
ENSMUSG00000020462	-1.1	-2.271	Down-regulated, lower variability	Cfap36
ENSMUSG00000020496	-3.15	-4.299	Down-regulated, lower variability	Rnf187
ENSMUSG00000020520	-2.046	-7.541	Down-regulated, lower variability	Galnt10
ENSMUSG00000020525	-1.614	-2.038	Down-regulated, lower variability	Ppm1d
ENSMUSG00000020564	-1.031	-6.761	Down-regulated, lower variability	Atxn7l1
ENSMUSG00000020573	-1.522	-6.879	Down-regulated, lower variability	Pik3cg
ENSMUSG00000020640	-1.202	-3.976	Down-regulated, lower variability	Itsn2
ENSMUSG00000020715	-1.51	-3.232	Down-regulated, lower variability	Ern1
ENSMUSG00000020806	-3.656	-1.536	Down-regulated, lower variability	Rhbdf2
ENSMUSG00000020864	-2.435	-5.062	Down-regulated, lower variability	Ankrd40
ENSMUSG00000020889	-1.191	-1.562	Down-regulated, lower variability	Nr1d1
ENSMUSG00000020974	-1.13	-5.507	Down-regulated, lower variability	Pole2
ENSMUSG00000021012	-1.009	-3.871	Down-regulated, lower variability	Zc3h14
ENSMUSG00000021033	-0.897	-3.009	Down-regulated, lower variability	Gstz1
ENSMUSG00000021051	-1.059	-4.503	Down-regulated, lower variability	Ppp2r5e
ENSMUSG00000021124	-1.067	-3.289	Down-regulated, lower variability	Vti1b
ENSMUSG00000021179	-1.08	-5.636	Down-regulated, lower variability	Nrde2
ENSMUSG00000021190	-1.374	-4.554	Down-regulated, lower variability	Lgmn
ENSMUSG00000021222	-1.149	-5.032	Down-regulated, lower variability	Dcaf4
ENSMUSG00000021400	-1.046	-1.844	Down-regulated, lower variability	Wrnip1
ENSMUSG00000021458	-0.874	-2.499	Down-regulated, lower variability	2010111I01Rik
ENSMUSG00000021460	-1.416	-6.171	Down-regulated, lower variability	Auh
ENSMUSG00000021504	-1.044	-1.637	Down-regulated, lower variability	B4galt7
ENSMUSG00000021728	-0.882	-7.998	Down-regulated, lower variability	Emb
ENSMUSG00000021731	-0.864	-1.821	Down-regulated, lower variability	Mrps30
ENSMUSG00000021767	-1.034	-8.813	Down-regulated, lower variability	Kat6b
ENSMUSG00000021772	-0.907	-4.041	Down-regulated, lower variability	Nkiras1
ENSMUSG00000021774	-0.689	-2.238	Down-regulated, lower variability	Ube2e1
ENSMUSG00000021908	-0.946	-1.248	Down-regulated, lower variability	Gm6768
ENSMUSG00000021963	-1.021	-1.339	Down-regulated, lower variability	Sap18
ENSMUSG00000022102	-1.444	-8.854	Down-regulated, lower variability	Dok2
ENSMUSG00000022148	-4.684	-11.079	Down-regulated, lower variability	Fyb
ENSMUSG00000022369	-2.225	-5.717	Down-regulated, lower variability	Mtbp
ENSMUSG00000022414	-1.615	-2.279	Down-regulated, lower variability	Tab1
ENSMUSG00000022641	-0.885	-8.44	Down-regulated, lower variability	Bbx
ENSMUSG00000022680	-0.918	-2.068	Down-regulated, lower variability	Pdxdc1
ENSMUSG00000022685	-1.226	-3.703	Down-regulated, lower variability	Parn
ENSMUSG00000022831	-1.32	-4.796	Down-regulated, lower variability	Hcls1
ENSMUSG00000022898	-2.218	-5.83	Down-regulated, lower variability	Dscr3
ENSMUSG00000022951	-0.916	-0.993	Down-regulated, lower variability	Rcan1
ENSMUSG00000022961	-0.812	-1.22	Down-regulated, lower variability	Son
ENSMUSG00000022967	-4.123	-8.639	Down-regulated, lower variability	Ifnar1
ENSMUSG00000022969	-1.017	-4.475	Down-regulated, lower variability	Il10rb
ENSMUSG00000023015	-1.159	-6.036	Down-regulated, lower variability	Racgap1
ENSMUSG00000023030	-3.607	-4.727	Down-regulated, lower variability	Slc11a2
ENSMUSG00000023072	-1.962	-3.9	Down-regulated, lower variability	Cep89
ENSMUSG00000023791	-0.931	-3.957	Down-regulated, lower variability	Pigx
ENSMUSG00000023892	-0.816	-1.758	Down-regulated, lower variability	Zfp51
ENSMUSG00000023938	-1.71	-3.339	Down-regulated, lower variability	Aars2
ENSMUSG00000023953	-0.918	-1.927	Down-regulated, lower variability	Polh
ENSMUSG00000023965	-1.053	-5.15	Down-regulated, lower variability	Fbxl17
ENSMUSG00000024036	-1.28	-5.729	Down-regulated, lower variability	Slc37a1
ENSMUSG00000024065	-0.977	-4.76	Down-regulated, lower variability	Ehd3
ENSMUSG00000024082	-0.871	-1.365	Down-regulated, lower variability	Ndufaf7
ENSMUSG00000024132	-1.16	-3.421	Down-regulated, lower variability	Eci1
ENSMUSG00000024140	-1.127	-4.254	Down-regulated, lower variability	Epas1
ENSMUSG00000024259	-1.655	-4.77	Down-regulated, lower variability	Slc25a46
ENSMUSG00000024268	-1.263	-3.297	Down-regulated, lower variability	Celf4
ENSMUSG00000024350	-1.218	-5.218	Down-regulated, lower variability	Dnajc18
ENSMUSG00000024354	-1.326	-3.348	Down-regulated, lower variability	Slc23a1
ENSMUSG00000024579	-1.307	-2.059	Down-regulated, lower variability	Pcyox1l
ENSMUSG00000024590	-2.582	-4.727	Down-regulated, lower variability	Lmnb1
ENSMUSG00000024679	-2.306	-5.508	Down-regulated, lower variability	Ms4a6d
ENSMUSG00000024795	-0.907	-3.743	Down-regulated, lower variability	Kif20b
ENSMUSG00000024830	-1.053	-5.407	Down-regulated, lower variability	Rps6kb2
ENSMUSG00000024833	-4.568	-4.995	Down-regulated, lower variability	Pola2
ENSMUSG00000024926	-1.255	-3.142	Down-regulated, lower variability	Kat5
ENSMUSG00000025086	-1.872	-4.568	Down-regulated, lower variability	Trub1
ENSMUSG00000025220	-0.635	-4.402	Down-regulated, lower variability	Mgea5
ENSMUSG00000025223	-1.461	-5.93	Down-regulated, lower variability	Ldb1
ENSMUSG00000025232	-1.196	-5.539	Down-regulated, lower variability	Hexa
ENSMUSG00000025289	-1.557	-2.076	Down-regulated, lower variability	Prdx4
ENSMUSG00000025357	-0.976	-14.042	Down-regulated, lower variability	Dgka
ENSMUSG00000025369	-2.196	-4.329	Down-regulated, lower variability	Smarcc2
ENSMUSG00000025474	-1.2	-2.66	Down-regulated, lower variability	Tubgcp2
ENSMUSG00000025495	-1.52	-4.531	Down-regulated, lower variability	Ptdss2
ENSMUSG00000025571	-1.623	-5.546	Down-regulated, lower variability	Tnrc6c
ENSMUSG00000025813	-4.48	-2.375	Down-regulated, lower variability	Homer2
ENSMUSG00000025899	-1.317	-5.147	Down-regulated, lower variability	Alkbh8
ENSMUSG00000026014	-1.52	-3.831	Down-regulated, lower variability	Raph1
ENSMUSG00000026032	-1.033	-2.433	Down-regulated, lower variability	Ndufb3
ENSMUSG00000026088	-0.783	-2.271	Down-regulated, lower variability	Mitd1
ENSMUSG00000026135	-0.97	-6.631	Down-regulated, lower variability	Zfp142
ENSMUSG00000026179	-2.802	-3.868	Down-regulated, lower variability	Pnkd
ENSMUSG00000026203	-1.569	-2.681	Down-regulated, lower variability	Dnajb2
ENSMUSG00000026421	-2.029	-3.695	Down-regulated, lower variability	Csrp1
ENSMUSG00000026433	-0.917	-2.224	Down-regulated, lower variability	Rab29
ENSMUSG00000026571	-1.206	-2.876	Down-regulated, lower variability	Dcaf6
ENSMUSG00000026575	-2.251	-2.728	Down-regulated, lower variability	Nme7
ENSMUSG00000026581	-1.733	-10.601	Down-regulated, lower variability	Sell
ENSMUSG00000026637	-1.964	-6.817	Down-regulated, lower variability	Traf5
ENSMUSG00000026771	-1.315	-1.122	Down-regulated, lower variability	Spopl
ENSMUSG00000026788	-1.062	-1.164	Down-regulated, lower variability	Zbtb43
ENSMUSG00000026816	-0.939	-5.403	Down-regulated, lower variability	Gtf3c5
ENSMUSG00000026889	-1.166	-1.512	Down-regulated, lower variability	Rbm18
ENSMUSG00000026895	-1.509	-2.567	Down-regulated, lower variability	Ndufa8
ENSMUSG00000026922	-1.351	-2.87	Down-regulated, lower variability	Agpat2
ENSMUSG00000026927	-1.725	-2.296	Down-regulated, lower variability	Sdccag3
ENSMUSG00000026958	-1.263	-1.827	Down-regulated, lower variability	Dpp7
ENSMUSG00000027130	-3.526	-7.918	Down-regulated, lower variability	Slc12a6
ENSMUSG00000027166	-2.012	-2.606	Down-regulated, lower variability	Dnajc24
ENSMUSG00000027346	-1.058	-5.448	Down-regulated, lower variability	Gpcpd1
ENSMUSG00000027353	-0.922	-3.867	Down-regulated, lower variability	Mcm8
ENSMUSG00000027439	-0.916	-1.617	Down-regulated, lower variability	Gzf1
ENSMUSG00000027582	-1.128	-3.117	Down-regulated, lower variability	Zgpat
ENSMUSG00000027610	-0.917	-3.413	Down-regulated, lower variability	Gss
ENSMUSG00000027655	-1.23	-1.599	Down-regulated, lower variability	Dhx35
ENSMUSG00000027668	-3.94	-7.013	Down-regulated, lower variability	Mfn1
ENSMUSG00000027778	-2.989	-4.838	Down-regulated, lower variability	Ift80
ENSMUSG00000027936	-0.792	-1.996	Down-regulated, lower variability	Crtc2
ENSMUSG00000027953	-1.04	-3.942	Down-regulated, lower variability	Slc50a1
ENSMUSG00000027961	-1.271	-1.775	Down-regulated, lower variability	Lrrc39
ENSMUSG00000027997	-1.472	-3.178	Down-regulated, lower variability	Casp6
ENSMUSG00000028015	-1.253	-6.266	Down-regulated, lower variability	Ctso
ENSMUSG00000028048	-1.029	-2.418	Down-regulated, lower variability	Gba
ENSMUSG00000028104	-1.748	-5.311	Down-regulated, lower variability	Polr3gl
ENSMUSG00000028139	-1.396	-3.208	Down-regulated, lower variability	Riiad1
ENSMUSG00000028158	-1.619	-2.993	Down-regulated, lower variability	Mttp
ENSMUSG00000028164	-3.448	-5.682	Down-regulated, lower variability	Manba
ENSMUSG00000028245	-1.352	-6.848	Down-regulated, lower variability	Nsmaf
ENSMUSG00000028291	-1.538	-2.605	Down-regulated, lower variability	Akirin2
ENSMUSG00000028427	-1.576	-1.955	Down-regulated, lower variability	Aqp7
ENSMUSG00000028479	-1.075	-5.673	Down-regulated, lower variability	Gne
ENSMUSG00000028565	-2.056	-2.351	Down-regulated, lower variability	Nfia
ENSMUSG00000028613	-1.511	-2.442	Down-regulated, lower variability	Lrp8
ENSMUSG00000028696	-0.903	-2.747	Down-regulated, lower variability	Ipp
ENSMUSG00000028710	-0.912	-1.196	Down-regulated, lower variability	Atpaf1
ENSMUSG00000028830	-2.339	-4.882	Down-regulated, lower variability	AU040320
ENSMUSG00000028854	-3.207	-4.332	Down-regulated, lower variability	Slc9a1
ENSMUSG00000028863	-0.882	-1.934	Down-regulated, lower variability	Meaf6
ENSMUSG00000028920	-2.647	-2.105	Down-regulated, lower variability	Fbxo42
ENSMUSG00000028960	-1.097	-3.085	Down-regulated, lower variability	Ube4b
ENSMUSG00000028961	-1.403	-1.258	Down-regulated, lower variability	Pgd
ENSMUSG00000028973	-1.299	-1.596	Down-regulated, lower variability	Abcb8
ENSMUSG00000029007	-0.933	-3.489	Down-regulated, lower variability	Agtrap
ENSMUSG00000029038	-0.697	-1.546	Down-regulated, lower variability	Ssu72
ENSMUSG00000029111	-1.87	-2.668	Down-regulated, lower variability	Nelfa
ENSMUSG00000029119	-1.639	-5.239	Down-regulated, lower variability	Man2b2
ENSMUSG00000029178	-1.119	-9.122	Down-regulated, lower variability	Klf3
ENSMUSG00000029212	-5.022	-6.952	Down-regulated, lower variability	Gabrb1
ENSMUSG00000029229	-1.348	-5.155	Down-regulated, lower variability	Chic2
ENSMUSG00000029408	-1.927	-3.545	Down-regulated, lower variability	Abcb9
ENSMUSG00000029486	-0.918	-3.632	Down-regulated, lower variability	Mrpl1
ENSMUSG00000029513	-1.486	-2.891	Down-regulated, lower variability	Prkab1
ENSMUSG00000029521	-1.512	-3.583	Down-regulated, lower variability	Chek2
ENSMUSG00000029570	-1.307	-3.615	Down-regulated, lower variability	Lfng
ENSMUSG00000029676	-0.885	-1.964	Down-regulated, lower variability	Pot1a
ENSMUSG00000029687	-0.896	-3.773	Down-regulated, lower variability	Ezh2
ENSMUSG00000029735	-1.664	-3.494	Down-regulated, lower variability	Tpk1
ENSMUSG00000029776	-0.942	-3.846	Down-regulated, lower variability	Hibadh
ENSMUSG00000029804	-1.115	-7.94	Down-regulated, lower variability	Herc3
ENSMUSG00000029910	-1.69	-5.646	Down-regulated, lower variability	Mad2l1
ENSMUSG00000030107	-1.085	-4.306	Down-regulated, lower variability	Usp18
ENSMUSG00000030263	-0.768	-1.984	Down-regulated, lower variability	Lrmp
ENSMUSG00000030275	-1.182	-4.59	Down-regulated, lower variability	Etnk1
ENSMUSG00000030287	-1.43	-7.584	Down-regulated, lower variability	Itpr2
ENSMUSG00000030301	-1.056	-1.055	Down-regulated, lower variability	Ccdc91
ENSMUSG00000030309	-4.035	-4.158	Down-regulated, lower variability	Caprin2
ENSMUSG00000030322	-1.639	-1.961	Down-regulated, lower variability	Mbd4
ENSMUSG00000030493	-1.113	-1.677	Down-regulated, lower variability	C230052I12Rik
ENSMUSG00000030527	-1.818	-4.312	Down-regulated, lower variability	Crtc3
ENSMUSG00000030556	-1.038	-3.679	Down-regulated, lower variability	Lrrc28
ENSMUSG00000030671	-2.198	-7.916	Down-regulated, lower variability	Pde3b
ENSMUSG00000030708	-1.25	-1.03	Down-regulated, lower variability	Dnajb13
ENSMUSG00000030793	-1.1	-6.518	Down-regulated, lower variability	Pycard
ENSMUSG00000030798	-1.061	-5.664	Down-regulated, lower variability	Cd37
ENSMUSG00000030934	-2.485	-7.703	Down-regulated, lower variability	Oat
ENSMUSG00000031149	-1.071	-1.675	Down-regulated, lower variability	Praf2
ENSMUSG00000031155	-1.065	-4.706	Down-regulated, lower variability	Pim2
ENSMUSG00000031266	-1.561	-3.977	Down-regulated, lower variability	Gla
ENSMUSG00000031295	-1.109	-3.47	Down-regulated, lower variability	Phka2
ENSMUSG00000031446	-1.126	-2.829	Down-regulated, lower variability	Cul4a
ENSMUSG00000031521	-1.303	-2.783	Down-regulated, lower variability	Aga
ENSMUSG00000031557	-1.49	-7.876	Down-regulated, lower variability	Plekha2
ENSMUSG00000031575	-1.059	-1.137	Down-regulated, lower variability	Ash2l
ENSMUSG00000031812	-0.897	-2.502	Down-regulated, lower variability	Map1lc3b
ENSMUSG00000031823	-1.675	-4.624	Down-regulated, lower variability	Zdhhc7
ENSMUSG00000031913	-0.893	-1.544	Down-regulated, lower variability	Vps4a
ENSMUSG00000031916	-2.538	-4.64	Down-regulated, lower variability	Cog8
ENSMUSG00000031922	-0.755	-1.844	Down-regulated, lower variability	Cep57
ENSMUSG00000031932	-1.833	-3.723	Down-regulated, lower variability	Gpr83
ENSMUSG00000032047	-1.319	-4.533	Down-regulated, lower variability	Acat1
ENSMUSG00000032185	-1.017	-2.484	Down-regulated, lower variability	Carm1
ENSMUSG00000032198	-1.796	-5.148	Down-regulated, lower variability	Dock6
ENSMUSG00000032253	-1.036	-6.571	Down-regulated, lower variability	Phip
ENSMUSG00000032290	-1.665	-4.599	Down-regulated, lower variability	Ptpn9
ENSMUSG00000032295	-2.326	-2.33	Down-regulated, lower variability	Man2c1
ENSMUSG00000032308	-0.969	-4.787	Down-regulated, lower variability	Ulk3
ENSMUSG00000032434	-1.078	-3.372	Down-regulated, lower variability	Cmtm6
ENSMUSG00000032479	-1.266	-3.028	Down-regulated, lower variability	Map4
ENSMUSG00000032513	-1.661	-2.89	Down-regulated, lower variability	Gorasp1
ENSMUSG00000032599	-0.975	-1.102	Down-regulated, lower variability	Ip6k2
ENSMUSG00000032615	-0.958	-2.434	Down-regulated, lower variability	Nt5m
ENSMUSG00000032666	-0.984	-4.661	Down-regulated, lower variability	1700025G04Rik
ENSMUSG00000032667	-2.526	-5.83	Down-regulated, lower variability	Pon2
ENSMUSG00000032905	-1.337	-5.172	Down-regulated, lower variability	Atg12
ENSMUSG00000032913	-0.929	-3.664	Down-regulated, lower variability	Lrig2
ENSMUSG00000033068	-0.827	-1.59	Down-regulated, lower variability	Entpd6
ENSMUSG00000033147	-2.483	-2.33	Down-regulated, lower variability	Slc22a15
ENSMUSG00000033216	-2.03	-2.847	Down-regulated, lower variability	Eefsec
ENSMUSG00000033323	-1.196	-1.765	Down-regulated, lower variability	Ctdp1
ENSMUSG00000033326	-1.167	-3.992	Down-regulated, lower variability	Kdm4a
ENSMUSG00000033335	-0.868	-8.938	Down-regulated, lower variability	Dnm2
ENSMUSG00000033430	-0.905	-5.34	Down-regulated, lower variability	Terf2ip
ENSMUSG00000033581	-3.338	-2.453	Down-regulated, lower variability	Igf2bp2
ENSMUSG00000033703	-0.866	-3.228	Down-regulated, lower variability	Fuk
ENSMUSG00000033721	-0.958	-4.478	Down-regulated, lower variability	Vav3
ENSMUSG00000033885	-1.127	-5.406	Down-regulated, lower variability	Pxk
ENSMUSG00000033933	-1.673	-1.282	Down-regulated, lower variability	Vhl
ENSMUSG00000033970	-1.018	-1.142	Down-regulated, lower variability	Rfc3
ENSMUSG00000034157	-1.505	-3.462	Down-regulated, lower variability	Cipc
ENSMUSG00000034171	-1.634	-7.853	Down-regulated, lower variability	Faah
ENSMUSG00000034254	-4.9	-4.665	Down-regulated, lower variability	Agpat1
ENSMUSG00000034320	-1.231	-2.813	Down-regulated, lower variability	Slc26a2
ENSMUSG00000034377	-2.245	-4.152	Down-regulated, lower variability	Tulp4
ENSMUSG00000034401	-6.163	-6.442	Down-regulated, lower variability	Spata6
ENSMUSG00000034449	-1.561	-3.2	Down-regulated, lower variability	Dhrs11
ENSMUSG00000034480	-3.778	-4.744	Down-regulated, lower variability	Diap2
ENSMUSG00000034584	-1.955	-2.601	Down-regulated, lower variability	Exph5
ENSMUSG00000034614	-1.237	-3.676	Down-regulated, lower variability	Pik3ip1
ENSMUSG00000034636	-2.181	-5.28	Down-regulated, lower variability	Zyg11b
ENSMUSG00000034647	-0.654	-3.769	Down-regulated, lower variability	Ankrd12
ENSMUSG00000034659	-0.897	-2.49	Down-regulated, lower variability	Tmem109
ENSMUSG00000034707	-2.193	-1.716	Down-regulated, lower variability	Gns
ENSMUSG00000034714	-1.393	-4.605	Down-regulated, lower variability	Ttyh2
ENSMUSG00000034751	-1.934	-2.09	Down-regulated, lower variability	Mast4
ENSMUSG00000035183	-0.921	-1.379	Down-regulated, lower variability	Slc24a5
ENSMUSG00000035236	-1.854	-4.938	Down-regulated, lower variability	Scai
ENSMUSG00000035439	-3.786	-5.754	Down-regulated, lower variability	Haus8
ENSMUSG00000035476	-1.139	-2.459	Down-regulated, lower variability	Tab3
ENSMUSG00000035632	-0.878	-2.071	Down-regulated, lower variability	Cnot3
ENSMUSG00000035640	-1.034	-1.242	Down-regulated, lower variability	Dos
ENSMUSG00000035783	-3.868	-2.713	Down-regulated, lower variability	Acta2
ENSMUSG00000035842	-0.989	-2.872	Down-regulated, lower variability	Ddx11
ENSMUSG00000035901	-0.961	-2.301	Down-regulated, lower variability	Dennd5a
ENSMUSG00000035953	-1.771	-1.442	Down-regulated, lower variability	Tmem55b
ENSMUSG00000036006	-2.203	-12.76	Down-regulated, lower variability	Fam65b
ENSMUSG00000036087	-1.432	-3.754	Down-regulated, lower variability	Slain2
ENSMUSG00000036120	-1.144	-4.284	Down-regulated, lower variability	Rfxank
ENSMUSG00000036158	-2.085	-4.653	Down-regulated, lower variability	Prickle1
ENSMUSG00000036192	-3.036	-2.044	Down-regulated, lower variability	Rorb
ENSMUSG00000036208	-1.146	-1.982	Down-regulated, lower variability	BC027231
ENSMUSG00000036249	-0.913	-5.693	Down-regulated, lower variability	Rbm43
ENSMUSG00000036529	-0.777	-3.696	Down-regulated, lower variability	Sbf1
ENSMUSG00000036561	-1.215	-3.004	Down-regulated, lower variability	Ppp6r2
ENSMUSG00000036568	-1.499	-3.746	Down-regulated, lower variability	Gltscr1l
ENSMUSG00000036769	-1.648	-7.476	Down-regulated, lower variability	Wdr44
ENSMUSG00000036817	-0.859	-3.287	Down-regulated, lower variability	Sun1
ENSMUSG00000036833	-1.652	-5.111	Down-regulated, lower variability	Pnpla7
ENSMUSG00000036898	-0.932	-3.542	Down-regulated, lower variability	Zfp157
ENSMUSG00000036968	-1.413	-4.935	Down-regulated, lower variability	Cnpy4
ENSMUSG00000037239	-5.472	-1.927	Down-regulated, lower variability	Spred3
ENSMUSG00000037353	-0.805	-2.001	Down-regulated, lower variability	Letmd1
ENSMUSG00000037370	-1.894	-3.677	Down-regulated, lower variability	Enpp1
ENSMUSG00000037474	-5.496	-6.372	Down-regulated, lower variability	Dtl
ENSMUSG00000037523	-0.858	-1.221	Down-regulated, lower variability	Mavs
ENSMUSG00000037552	-5.081	-8.463	Down-regulated, lower variability	Plekhg2
ENSMUSG00000037577	-1.742	-2.678	Down-regulated, lower variability	Ephx3
ENSMUSG00000037640	-2.721	-3.5	Down-regulated, lower variability	Zfp60
ENSMUSG00000037787	-0.887	-2.348	Down-regulated, lower variability	Apopt1
ENSMUSG00000037808	-1.177	-6.27	Down-regulated, lower variability	Fam76b
ENSMUSG00000037826	-5.854	-8.484	Down-regulated, lower variability	Ppm1k
ENSMUSG00000037847	-1.511	-1.689	Down-regulated, lower variability	Nmrk1
ENSMUSG00000037860	-0.918	-2.939	Down-regulated, lower variability	Aim2
ENSMUSG00000037894	-0.947	-3.654	Down-regulated, lower variability	H2afz
ENSMUSG00000037896	-0.751	-2.95	Down-regulated, lower variability	Rcor1
ENSMUSG00000037926	-0.882	-7.049	Down-regulated, lower variability	Ssh2
ENSMUSG00000037944	-1.156	-10.423	Down-regulated, lower variability	Ccr7
ENSMUSG00000037971	-1.43	-1.167	Down-regulated, lower variability	1110032A03Rik
ENSMUSG00000038000	-0.862	-4.814	Down-regulated, lower variability	Acd
ENSMUSG00000038013	-0.852	-1.796	Down-regulated, lower variability	Wipf2
ENSMUSG00000038039	-1.371	-5.97	Down-regulated, lower variability	Gcc2
ENSMUSG00000038072	-1.224	-2.871	Down-regulated, lower variability	Galnt11
ENSMUSG00000038102	-1.328	-6.818	Down-regulated, lower variability	Trappc11
ENSMUSG00000038145	-1.449	-4.454	Down-regulated, lower variability	Snrk
ENSMUSG00000038225	-1.142	-1.424	Down-regulated, lower variability	Primpol
ENSMUSG00000038240	-0.823	-2.005	Down-regulated, lower variability	Pdss2
ENSMUSG00000038365	-1.297	-1.87	Down-regulated, lower variability	Fbxo25
ENSMUSG00000038371	-1.053	-1.915	Down-regulated, lower variability	Sbf2
ENSMUSG00000038485	-0.831	-1.935	Down-regulated, lower variability	Socs7
ENSMUSG00000038542	-0.905	-1.151	Down-regulated, lower variability	Pcid2
ENSMUSG00000038637	-1.536	-1.693	Down-regulated, lower variability	Lrrc56
ENSMUSG00000038642	-1.169	-7.007	Down-regulated, lower variability	Ctss
ENSMUSG00000038648	-1.363	-3.873	Down-regulated, lower variability	Creb3l2
ENSMUSG00000038705	-1.322	-1.247	Down-regulated, lower variability	Gmeb2
ENSMUSG00000038732	-0.983	-8.143	Down-regulated, lower variability	Mboat1
ENSMUSG00000038776	-2.073	-5.766	Down-regulated, lower variability	Ephx1
ENSMUSG00000038780	-1.021	-4.443	Down-regulated, lower variability	Smurf1
ENSMUSG00000038812	-1.478	-2.188	Down-regulated, lower variability	Trmt112
ENSMUSG00000038822	-1.007	-2.141	Down-regulated, lower variability	Hace1
ENSMUSG00000038844	-0.949	-2.144	Down-regulated, lower variability	Kif16b
ENSMUSG00000038861	-1.577	-1.793	Down-regulated, lower variability	Pi4kb
ENSMUSG00000038910	-1.375	-7.721	Down-regulated, lower variability	Plcl2
ENSMUSG00000038949	-1.495	-5.823	Down-regulated, lower variability	Cnst
ENSMUSG00000039046	-2.496	-1.765	Down-regulated, lower variability	Usp6nl
ENSMUSG00000039154	-1.791	-2.673	Down-regulated, lower variability	Shd
ENSMUSG00000039253	-1.678	-2.983	Down-regulated, lower variability	Fn3krp
ENSMUSG00000039262	-1.875	-6.228	Down-regulated, lower variability	Prrc2b
ENSMUSG00000039473	-0.812	-3.372	Down-regulated, lower variability	Ubn1
ENSMUSG00000039810	-1.138	-2.286	Down-regulated, lower variability	Zc3h10
ENSMUSG00000039952	-0.895	-3.548	Down-regulated, lower variability	Dag1
ENSMUSG00000039994	-1.667	-3.734	Down-regulated, lower variability	Timeless
ENSMUSG00000040189	-1.52	-2.21	Down-regulated, lower variability	Ccdc114
ENSMUSG00000040356	-0.783	-3.865	Down-regulated, lower variability	Skiv2l
ENSMUSG00000040433	-1.021	-8.671	Down-regulated, lower variability	Zbtb38
ENSMUSG00000040537	-1.523	-2.474	Down-regulated, lower variability	Adam22
ENSMUSG00000040721	-1.279	-4.329	Down-regulated, lower variability	Zfhx2
ENSMUSG00000040795	-4.122	-3.048	Down-regulated, lower variability	Iqcc
ENSMUSG00000040859	-2.132	-6.043	Down-regulated, lower variability	Bsdc1
ENSMUSG00000041153	-1.116	-3.14	Down-regulated, lower variability	Osgin2
ENSMUSG00000041225	-1.987	-6.387	Down-regulated, lower variability	Arhgap12
ENSMUSG00000041319	-1.152	-3.955	Down-regulated, lower variability	Thoc6
ENSMUSG00000041718	-3.039	-1.988	Down-regulated, lower variability	Alg13
ENSMUSG00000041836	-0.875	-5.414	Down-regulated, lower variability	Ptpre
ENSMUSG00000041837	-2.112	-5.381	Down-regulated, lower variability	Pdcd7
ENSMUSG00000041840	-1.176	-1.492	Down-regulated, lower variability	Haus1
ENSMUSG00000041935	-1.307	-4.118	Down-regulated, lower variability	AW549877
ENSMUSG00000041975	-1.185	-1.559	Down-regulated, lower variability	Mettl8
ENSMUSG00000041977	-1.109	-3.255	Down-regulated, lower variability	Arhgef11
ENSMUSG00000042029	-1.109	-3.545	Down-regulated, lower variability	Ncapg2
ENSMUSG00000042121	-3.905	-7.237	Down-regulated, lower variability	Ssh1
ENSMUSG00000042345	-1.029	-3.885	Down-regulated, lower variability	Ubash3a
ENSMUSG00000042496	-1.545	-5.094	Down-regulated, lower variability	Prdm10
ENSMUSG00000042524	-1.111	-6.393	Down-regulated, lower variability	Sun2
ENSMUSG00000042608	-2.897	-1.681	Down-regulated, lower variability	Stk40
ENSMUSG00000042694	-0.944	-5.92	Down-regulated, lower variability	Obfc1
ENSMUSG00000042708	-0.96	-1.332	Down-regulated, lower variability	Shcbp1l
ENSMUSG00000042742	-4.45	-7.745	Down-regulated, lower variability	B630005N14Rik
ENSMUSG00000042790	-1.269	-4.287	Down-regulated, lower variability	Rnf214
ENSMUSG00000042810	-1.392	-5.141	Down-regulated, lower variability	Krba1
ENSMUSG00000042851	-1.066	-4.869	Down-regulated, lower variability	Zc3h6
ENSMUSG00000043004	-2.108	-2.592	Down-regulated, lower variability	Gng2
ENSMUSG00000043241	-1.018	-3.106	Down-regulated, lower variability	Upf2
ENSMUSG00000043262	-6.004	-4.577	Down-regulated, lower variability	Uevld
ENSMUSG00000043923	-1.031	-1.422	Down-regulated, lower variability	Ccdc84
ENSMUSG00000044340	-0.976	-1.992	Down-regulated, lower variability	Phlpp1
ENSMUSG00000044390	-0.969	-1.402	Down-regulated, lower variability	Tigd3
ENSMUSG00000044712	-0.927	-4.759	Down-regulated, lower variability	Slc38a6
ENSMUSG00000044715	-1.729	-1.234	Down-regulated, lower variability	Gskip
ENSMUSG00000045205	-2.465	-4.374	Down-regulated, lower variability	Dpy19l4
ENSMUSG00000045210	-0.92	-2.144	Down-regulated, lower variability	Vcpip1
ENSMUSG00000045867	-2.608	-2.675	Down-regulated, lower variability	Cradd
ENSMUSG00000046516	-1.809	-1.985	Down-regulated, lower variability	Cox17
ENSMUSG00000046679	-1.158	-2.255	Down-regulated, lower variability	C87436
ENSMUSG00000046873	-1.229	-2.045	Down-regulated, lower variability	Mbtps2
ENSMUSG00000046982	-1.139	-8.903	Down-regulated, lower variability	Tshz1
ENSMUSG00000047045	-0.876	-3.244	Down-regulated, lower variability	Tmem164
ENSMUSG00000047146	-4.95	-6.897	Down-regulated, lower variability	Tet1
ENSMUSG00000047343	-1.297	-4.883	Down-regulated, lower variability	Mettl21c
ENSMUSG00000047434	-1.339	-1.126	Down-regulated, lower variability	Xxylt1
ENSMUSG00000047604	-1.301	-6.537	Down-regulated, lower variability	Frat2
ENSMUSG00000047789	-2.872	-5.293	Down-regulated, lower variability	Slc38a9
ENSMUSG00000047854	-1.638	-1.169	Down-regulated, lower variability	Stx19
ENSMUSG00000048163	-2.777	-10.499	Down-regulated, lower variability	Selplg
ENSMUSG00000048249	-1.123	-8.507	Down-regulated, lower variability	Crebrf
ENSMUSG00000048707	-0.849	-2.226	Down-regulated, lower variability	Tprn
ENSMUSG00000048827	-3.043	-3.949	Down-regulated, lower variability	Pkd1l3
ENSMUSG00000048832	-2.204	-1.679	Down-regulated, lower variability	Vps37c
ENSMUSG00000048924	-1.397	-3.446	Down-regulated, lower variability	Ccdc125
ENSMUSG00000048960	-0.836	-1.178	Down-regulated, lower variability	Prex2
ENSMUSG00000049164	-0.945	-5.119	Down-regulated, lower variability	Zfp518a
ENSMUSG00000049421	-0.795	-2.558	Down-regulated, lower variability	Zfp260
ENSMUSG00000049532	-1.752	-5.661	Down-regulated, lower variability	Sall2
ENSMUSG00000049550	-1.246	-6.405	Down-regulated, lower variability	Clip1
ENSMUSG00000049657	-1.278	-2.955	Down-regulated, lower variability	Zbtb5
ENSMUSG00000050022	-1.042	-0.93	Down-regulated, lower variability	Amz1
ENSMUSG00000050144	-1.412	-3.364	Down-regulated, lower variability	Slc25a44
ENSMUSG00000050188	-1.085	-3.987	Down-regulated, lower variability	Lsm10
ENSMUSG00000050192	-0.959	-1.073	Down-regulated, lower variability	Eif5a2
ENSMUSG00000050271	-2.455	-1.343	Down-regulated, lower variability	D8Ertd82e
ENSMUSG00000050697	-0.923	-5.105	Down-regulated, lower variability	Prkaa1
ENSMUSG00000050973	-1.015	-1.219	Down-regulated, lower variability	Gdpgp1
ENSMUSG00000051154	-2.124	-7.909	Down-regulated, lower variability	Commd3
ENSMUSG00000051469	-1.468	-5.753	Down-regulated, lower variability	Zfp191
ENSMUSG00000051586	-1.023	-4.706	Down-regulated, lower variability	Mical3
ENSMUSG00000051978	-1.599	-3.193	Down-regulated, lower variability	Erich1
ENSMUSG00000052419	-1.736	-3.775	Down-regulated, lower variability	2610001J05Rik
ENSMUSG00000052512	-4.784	-6.18	Down-regulated, lower variability	Nav2
ENSMUSG00000052763	-1.209	-5.763	Down-regulated, lower variability	Zfp212
ENSMUSG00000052783	-2.044	-1.928	Down-regulated, lower variability	Grk4
ENSMUSG00000052889	-0.94	-5.781	Down-regulated, lower variability	Prkcb
ENSMUSG00000052915	-1.101	-5.863	Down-regulated, lower variability	Msl1
ENSMUSG00000053134	-2.342	-5.68	Down-regulated, lower variability	Supt7l
ENSMUSG00000053477	-4.6	-5.058	Down-regulated, lower variability	Tcf4
ENSMUSG00000053702	-0.956	-2.873	Down-regulated, lower variability	Nebl
ENSMUSG00000054099	-1.579	-2.311	Down-regulated, lower variability	Slc25a40
ENSMUSG00000054178	-1.92	-1.624	Down-regulated, lower variability	Gm9938
ENSMUSG00000054455	-1.138	-1.329	Down-regulated, lower variability	Vapb
ENSMUSG00000054604	-0.742	-1.745	Down-regulated, lower variability	Cggbp1
ENSMUSG00000055917	-0.915	-2.858	Down-regulated, lower variability	Zfp277
ENSMUSG00000056055	-0.87	-1.809	Down-regulated, lower variability	Sag
ENSMUSG00000056602	-4.026	-7.614	Down-regulated, lower variability	Fry
ENSMUSG00000056770	-1.119	-6.195	Down-regulated, lower variability	Setd3
ENSMUSG00000057093	-1.826	-2.677	Down-regulated, lower variability	C030039L03Rik
ENSMUSG00000057378	-2.46	-3.533	Down-regulated, lower variability	Ryr3
ENSMUSG00000057406	-1.05	-0.958	Down-regulated, lower variability	Whsc1
ENSMUSG00000057672	-1.391	-5.185	Down-regulated, lower variability	Pkn1
ENSMUSG00000057948	-3.686	-7.121	Down-regulated, lower variability	Unc13d
ENSMUSG00000058486	-1.646	-5.344	Down-regulated, lower variability	Wdr91
ENSMUSG00000058594	-2.552	-6.774	Down-regulated, lower variability	Fbxo18
ENSMUSG00000058729	-0.994	-2.781	Down-regulated, lower variability	Lin9
ENSMUSG00000058755	-1.614	-2.108	Down-regulated, lower variability	Osm
ENSMUSG00000059278	-1.024	-2.17	Down-regulated, lower variability	Naa38
ENSMUSG00000059447	-1.288	-6.583	Down-regulated, lower variability	Hadhb
ENSMUSG00000059602	-1.779	-1.286	Down-regulated, lower variability	Syn3
ENSMUSG00000059743	-0.795	-2.414	Down-regulated, lower variability	Fdps
ENSMUSG00000059772	-0.906	-1.154	Down-regulated, lower variability	Slx1b
ENSMUSG00000059810	-2.025	-3.076	Down-regulated, lower variability	Rgs3
ENSMUSG00000059939	-1.701	-2.701	Down-regulated, lower variability	9430015G10Rik
ENSMUSG00000060601	-0.967	-1.382	Down-regulated, lower variability	Nr1h2
ENSMUSG00000060671	-0.998	-5.091	Down-regulated, lower variability	Atp8b2
ENSMUSG00000061130	-0.984	-4.047	Down-regulated, lower variability	Ppm1b
ENSMUSG00000061482	-1.594	-3.393	Down-regulated, lower variability	Hist1h4d
ENSMUSG00000061650	-1.383	-1.453	Down-regulated, lower variability	Med9
ENSMUSG00000061689	-1.618	-2.186	Down-regulated, lower variability	Dlgap4
ENSMUSG00000061882	-1.638	-2.338	Down-regulated, lower variability	Ccdc62
ENSMUSG00000062116	-2.483	-5.325	Down-regulated, lower variability	Zfp954
ENSMUSG00000062190	-1.714	-3.841	Down-regulated, lower variability	Lancl2
ENSMUSG00000062352	-1.097	-4.035	Down-regulated, lower variability	Itgb1bp1
ENSMUSG00000062421	-1.468	-6.432	Down-regulated, lower variability	Arf2
ENSMUSG00000062585	-4.129	-2.975	Down-regulated, lower variability	Cnr2
ENSMUSG00000062646	-2.886	-2.061	Down-regulated, lower variability	Ganc
ENSMUSG00000062691	-2.845	-3.4	Down-regulated, lower variability	Cebpzos
ENSMUSG00000062743	-2.032	-3.705	Down-regulated, lower variability	Zfp677
ENSMUSG00000062931	-1.888	-2.157	Down-regulated, lower variability	Zfp938
ENSMUSG00000063268	-1.349	-3.561	Down-regulated, lower variability	Parp10
ENSMUSG00000063445	-1.956	-1.161	Down-regulated, lower variability	Nmral1
ENSMUSG00000063895	-0.903	-1.208	Down-regulated, lower variability	Nupl1
ENSMUSG00000064043	-4.521	-6.371	Down-regulated, lower variability	Trerf1
ENSMUSG00000064128	-1.766	-5.002	Down-regulated, lower variability	Cenpj
ENSMUSG00000064138	-1.897	-4.472	Down-regulated, lower variability	Fam172a
ENSMUSG00000064272	-2.653	-2.15	Down-regulated, lower variability	Gpbar1
ENSMUSG00000064307	-0.997	-4.23	Down-regulated, lower variability	Lrrc51
ENSMUSG00000064653	-1.479	-2.714	Down-regulated, lower variability	Gm26129
ENSMUSG00000065208	-0.91	-1.891	Down-regulated, lower variability	Gm24616
ENSMUSG00000065954	-1.387	-6.32	Down-regulated, lower variability	Tacc1
ENSMUSG00000066151	-1.544	-3.175	Down-regulated, lower variability	Fkbp15
ENSMUSG00000066415	-0.853	-2.548	Down-regulated, lower variability	Msl2
ENSMUSG00000066640	-3.312	-5.438	Down-regulated, lower variability	Fbxl18
ENSMUSG00000066829	-1.745	-5.071	Down-regulated, lower variability	Zfp810
ENSMUSG00000068114	-1.385	-1.811	Down-regulated, lower variability	Ccdc134
ENSMUSG00000068134	-3.525	-4.673	Down-regulated, lower variability	Zfp120
ENSMUSG00000068740	-1.715	-2.395	Down-regulated, lower variability	Celsr2
ENSMUSG00000068923	-3.461	-3.961	Down-regulated, lower variability	Syt11
ENSMUSG00000069874	-1.227	-7.226	Down-regulated, lower variability	Irgm2
ENSMUSG00000070691	-2.863	-7.821	Down-regulated, lower variability	Runx3
ENSMUSG00000071074	-1.512	-4.714	Down-regulated, lower variability	Yipf3
ENSMUSG00000071226	-1.28	-5.842	Down-regulated, lower variability	Cecr2
ENSMUSG00000071267	-1.774	-1.948	Down-regulated, lower variability	Zfp942
ENSMUSG00000071454	-0.755	-2.492	Down-regulated, lower variability	Dtnb
ENSMUSG00000071477	-1.203	-3.449	Down-regulated, lower variability	Zfp777
ENSMUSG00000071632	-0.933	-5.037	Down-regulated, lower variability	2510002D24Rik
ENSMUSG00000072694	-0.935	-2.549	Down-regulated, lower variability	1500011B03Rik
ENSMUSG00000072704	-0.913	-1.559	Down-regulated, lower variability	2700089E24Rik
ENSMUSG00000073002	-1.29	-1.662	Down-regulated, lower variability	Vamp5
ENSMUSG00000073016	-1.572	-1.72	Down-regulated, lower variability	Uprt
ENSMUSG00000073684	-1.525	-3.315	Down-regulated, lower variability	2610002J02Rik
ENSMUSG00000073733	-1.484	-2.437	Down-regulated, lower variability	Rsg1
ENSMUSG00000073910	-1.556	-5.515	Down-regulated, lower variability	Mob3b
ENSMUSG00000074136	-0.98	-2.522	Down-regulated, lower variability	4930513N10Rik
ENSMUSG00000074212	-1.397	-4.403	Down-regulated, lower variability	Dnajb14
ENSMUSG00000074582	-1.279	-4.716	Down-regulated, lower variability	Arfgef2
ENSMUSG00000074794	-1.605	-4.717	Down-regulated, lower variability	Arrdc3
ENSMUSG00000074829	-0.967	-2.419	Down-regulated, lower variability	2010315B03Rik
ENSMUSG00000074884	-0.902	-1.366	Down-regulated, lower variability	Serf2
ENSMUSG00000075511	-1.235	-1.632	Down-regulated, lower variability	1700001L05Rik
ENSMUSG00000076475	-0.991	-5.228	Down-regulated, lower variability	Trbv19
ENSMUSG00000076486	-0.995	-1.055	Down-regulated, lower variability	Trbj1-4
ENSMUSG00000078185	-2.523	-7.005	Down-regulated, lower variability	Chml
ENSMUSG00000078486	-3.921	-4.482	Down-regulated, lower variability	Perm1
ENSMUSG00000078765	-1.349	-3.625	Down-regulated, lower variability	U2af1l4
ENSMUSG00000078853	-0.955	-5.127	Down-regulated, lower variability	Igtp
ENSMUSG00000078919	-2.033	-4.236	Down-regulated, lower variability	Dpm1
ENSMUSG00000078922	-1.027	-4.699	Down-regulated, lower variability	Tgtp1
ENSMUSG00000079144	-1.261	-6.181	Down-regulated, lower variability	A130010J15Rik
ENSMUSG00000079414	-1.19	-3.621	Down-regulated, lower variability	Gm11110
ENSMUSG00000079419	-4.348	-7.216	Down-regulated, lower variability	Ms4a6c
ENSMUSG00000084804	-1.809	-2.043	Down-regulated, lower variability	1700095J12Rik
ENSMUSG00000085482	-2.817	-1.691	Down-regulated, lower variability	A230083N12Rik
ENSMUSG00000086629	-4.74	-2.421	Down-regulated, lower variability	2810403D21Rik
ENSMUSG00000087177	-1.002	-5.825	Down-regulated, lower variability	E130307A14Rik
ENSMUSG00000088378	-1.197	-1.096	Down-regulated, lower variability	Gm25184
ENSMUSG00000089542	-1.233	-1.369	Down-regulated, lower variability	Gm25835
ENSMUSG00000089911	-0.72	-1.239	Down-regulated, lower variability	Hiat1
ENSMUSG00000090086	-1.89	-1.486	Down-regulated, lower variability	AI480526
ENSMUSG00000090213	-3.155	-4.873	Down-regulated, lower variability	Tmem189
ENSMUSG00000090626	-3.843	-4.409	Down-regulated, lower variability	Tex9
ENSMUSG00000091575	-1.25	-4.737	Down-regulated, lower variability	2010016I18Rik
ENSMUSG00000091831	-2.46	-2.963	Down-regulated, lower variability	Gm4707
ENSMUSG00000091896	-0.726	-1.723	Down-regulated, lower variability	Ube2d2a
ENSMUSG00000092021	-1.555	-5.359	Down-regulated, lower variability	Gbp11
ENSMUSG00000094685	-1.673	-2.876	Down-regulated, lower variability	Gm5900
ENSMUSG00000096149	-1.116	-2.084	Down-regulated, lower variability	Trav6-5
ENSMUSG00000096199	-0.953	-1.961	Down-regulated, lower variability	Ptrhd1
ENSMUSG00000096740	-1.101	-2.226	Down-regulated, lower variability	Lbhd1
ENSMUSG00000096910	-1.045	-5.784	Down-regulated, lower variability	Zfp955b
ENSMUSG00000097042	-1.236	-1.257	Down-regulated, lower variability	Gm17491
ENSMUSG00000097051	-0.977	-2.945	Down-regulated, lower variability	Gm26836
ENSMUSG00000097088	-1.302	-3.145	Down-regulated, lower variability	Gm26615
ENSMUSG00000097154	-1	-4.05	Down-regulated, lower variability	Gm26510
ENSMUSG00000097167	-1.108	-1.868	Down-regulated, lower variability	Gm16740
ENSMUSG00000097234	-2.099	-2.451	Down-regulated, lower variability	Gm26518
ENSMUSG00000097261	-3.589	-2.502	Down-regulated, lower variability	4930532G15Rik
ENSMUSG00000097300	-1.617	-1.469	Down-regulated, lower variability	Gm26835
ENSMUSG00000097423	-2.999	-6.108	Down-regulated, lower variability	Gm26522
ENSMUSG00000097479	-1.228	-1.283	Down-regulated, lower variability	Gm26582
ENSMUSG00000097660	-1.074	-2.186	Down-regulated, lower variability	Gm26762
ENSMUSG00000097868	-5.908	-1.614	Down-regulated, lower variability	A330069E16Rik
ENSMUSG00000098134	-1.26	-4.143	Down-regulated, lower variability	Rnf113a2
ENSMUSG00000098702	-0.923	-1.973	Down-regulated, lower variability	1500015A07Rik
ENSMUSG00000099137	-0.993	-1.88	Down-regulated, lower variability	Gm10603
ENSMUSG00000099373	-1.098	-1.396	Down-regulated, lower variability	Gm19667
ENSMUSG00000100150	-1.636	-5.354	Down-regulated, lower variability	Gm19585
ENSMUSG00000100622	-4.974	-4.946	Down-regulated, lower variability	Gm20379
ENSMUSG00000100813	-1.288	-2.777	Down-regulated, lower variability	Gm28874
ENSMUSG00000101599	-1.679	-2.679	Down-regulated, lower variability	Gm20342
ENSMUSG00000102139	-4.429	-6.032	Down-regulated, lower variability	Gm37109
ENSMUSG00000102202	-5.928	-5.352	Down-regulated, lower variability	Gm33280
ENSMUSG00000102302	-2.69	-7.382	Down-regulated, lower variability	Gm38190
ENSMUSG00000102620	-4.658	-5.271	Down-regulated, lower variability	Gm37675
ENSMUSG00000102687	-2.262	-3.315	Down-regulated, lower variability	Gm37219
ENSMUSG00000102764	-1.198	-4.478	Down-regulated, lower variability	Gm37183
ENSMUSG00000102964	-1.481	-7.113	Down-regulated, lower variability	9430034N14Rik
ENSMUSG00000103133	-1.28	-3.705	Down-regulated, lower variability	Gm37303
ENSMUSG00000103348	-1.181	-3.327	Down-regulated, lower variability	Gm37053
ENSMUSG00000103558	-2.345	-1.467	Down-regulated, lower variability	Gm38220
ENSMUSG00000103621	-1.897	-1.931	Down-regulated, lower variability	Gm38366
ENSMUSG00000103739	-2.218	-1.528	Down-regulated, lower variability	Gm37653
ENSMUSG00000103779	-0.786	-2.78	Down-regulated, lower variability	Gm36931
ENSMUSG00000103976	-2.973	-2.146	Down-regulated, lower variability	Gm37677
ENSMUSG00000104164	-1.777	-5.61	Down-regulated, lower variability	Gm38248
ENSMUSG00000104369	-2.963	-3.321	Down-regulated, lower variability	Gm38082
ENSMUSG00000104432	-1.302	-2.768	Down-regulated, lower variability	A430027C01Rik
ENSMUSG00000104503	-2.974	-5.542	Down-regulated, lower variability	Gm37738
ENSMUSG00000104525	-7.264	-5.117	Down-regulated, lower variability	Gm37334
ENSMUSG00000104620	-1.214	-3.43	Down-regulated, lower variability	Trav7-1
ENSMUSG00000104897	-0.976	-1.318	Down-regulated, lower variability	RP23-331L5.1
ENSMUSG00000104916	-2.334	-4.015	Down-regulated, lower variability	RP23-407I6.1
ENSMUSG00000105071	-1.192	-3.913	Down-regulated, lower variability	RP24-555M20.3
ENSMUSG00000105517	-2.418	-1.327	Down-regulated, lower variability	RP23-235G13.3
ENSMUSG00000105601	-1.06	-3.085	Down-regulated, lower variability	RP23-477N9.3
ENSMUSG00000105659	-1.747	-4.521	Down-regulated, lower variability	RP23-38L11.4
ENSMUSG00000105677	-1.26	-1.892	Down-regulated, lower variability	RP24-500I24.4
ENSMUSG00000105742	-1.284	-2.808	Down-regulated, lower variability	RP24-347B12.1
ENSMUSG00000105804	-1.129	-1.599	Down-regulated, lower variability	RP23-173N16.4
ENSMUSG00000105936	-3.095	-5.784	Down-regulated, lower variability	RP23-114L12.4
ENSMUSG00000105962	-0.952	-1.564	Down-regulated, lower variability	RP24-421E18.7
ENSMUSG00000105970	-1.761	-3.537	Down-regulated, lower variability	RP23-407I6.5
ENSMUSG00000106229	-3.551	-4.073	Down-regulated, lower variability	RP23-342N8.2
ENSMUSG00000106457	-1.687	-3.813	Down-regulated, lower variability	RP23-171F16.5
ENSMUSG00000106570	-1.791	-3.551	Down-regulated, lower variability	RP24-95O4.6
ENSMUSG00000000184	0.874	3.332	Up-regulated, higher variability	Ccnd2
ENSMUSG00000000817	1.003	3.368	Up-regulated, higher variability	Fasl
ENSMUSG00000001017	0.723	1.153	Up-regulated, higher variability	Chtop
ENSMUSG00000001100	1.632	2.545	Up-regulated, higher variability	Poldip2
ENSMUSG00000001138	1.798	2.487	Up-regulated, higher variability	Cnnm3
ENSMUSG00000001436	1.111	9.075	Up-regulated, higher variability	Slc19a1
ENSMUSG00000001674	0.876	3.434	Up-regulated, higher variability	Ddx18
ENSMUSG00000002342	1.441	3.666	Up-regulated, higher variability	Tmem161a
ENSMUSG00000002546	2.023	3.222	Up-regulated, higher variability	Golga2
ENSMUSG00000002984	1.903	5.051	Up-regulated, higher variability	Tomm40
ENSMUSG00000003575	0.989	5.296	Up-regulated, higher variability	Crtc1
ENSMUSG00000003847	0.863	2.152	Up-regulated, higher variability	Nfat5
ENSMUSG00000004530	0.814	1.871	Up-regulated, higher variability	Coro1c
ENSMUSG00000004789	0.719	1.587	Up-regulated, higher variability	Dlst
ENSMUSG00000004815	1.008	1.065	Up-regulated, higher variability	Dgkq
ENSMUSG00000004846	2.49	0.956	Up-regulated, higher variability	Plod3
ENSMUSG00000005410	2.19	2.466	Up-regulated, higher variability	Mcm5
ENSMUSG00000005481	0.679	2.92	Up-regulated, higher variability	Ddx39
ENSMUSG00000005982	3.059	2.361	Up-regulated, higher variability	Naa60
ENSMUSG00000006641	1.049	6.207	Up-regulated, higher variability	Slc5a6
ENSMUSG00000006732	0.825	6.042	Up-regulated, higher variability	Mettl1
ENSMUSG00000007613	0.989	4.921	Up-regulated, higher variability	Tgfbr1
ENSMUSG00000007656	0.769	1.739	Up-regulated, higher variability	Arpp19
ENSMUSG00000008305	1.377	3.206	Up-regulated, higher variability	Tle1
ENSMUSG00000008496	2.493	3.841	Up-regulated, higher variability	Pou2f2
ENSMUSG00000010054	0.985	2.23	Up-regulated, higher variability	Tusc2
ENSMUSG00000012429	1.568	3.051	Up-regulated, higher variability	Mplkip
ENSMUSG00000013997	1.544	2.201	Up-regulated, higher variability	Nit1
ENSMUSG00000015112	1.248	1.829	Up-regulated, higher variability	Slc25a13
ENSMUSG00000016496	1.554	6.98	Up-regulated, higher variability	Cd274
ENSMUSG00000017721	1.862	1.334	Up-regulated, higher variability	Pigt
ENSMUSG00000018168	0.872	2.606	Up-regulated, higher variability	Ikzf3
ENSMUSG00000018341	1.8	3.248	Up-regulated, higher variability	Il12rb2
ENSMUSG00000018677	1.652	2.945	Up-regulated, higher variability	Slc25a39
ENSMUSG00000018846	0.931	2.327	Up-regulated, higher variability	Pank3
ENSMUSG00000019782	1.084	1.995	Up-regulated, higher variability	Rwdd1
ENSMUSG00000020003	1.114	1.231	Up-regulated, higher variability	Pex7
ENSMUSG00000020038	0.976	2.144	Up-regulated, higher variability	Cry1
ENSMUSG00000020180	0.726	1.933	Up-regulated, higher variability	Snrpd3
ENSMUSG00000020211	1.056	2	Up-regulated, higher variability	Sf3a2
ENSMUSG00000020235	1.477	2.076	Up-regulated, higher variability	Fzr1
ENSMUSG00000020262	1.312	6.79	Up-regulated, higher variability	Adarb1
ENSMUSG00000020290	0.826	1.222	Up-regulated, higher variability	Xpo1
ENSMUSG00000020412	1.079	4.682	Up-regulated, higher variability	Ascc2
ENSMUSG00000020441	1.06	3.188	Up-regulated, higher variability	2310033P09Rik
ENSMUSG00000020522	1.267	1.802	Up-regulated, higher variability	Mfap3
ENSMUSG00000020534	1.085	8.056	Up-regulated, higher variability	Shmt1
ENSMUSG00000020549	1.183	4.75	Up-regulated, higher variability	Elac2
ENSMUSG00000020610	1.021	1.264	Up-regulated, higher variability	Amz2
ENSMUSG00000020650	0.755	3.443	Up-regulated, higher variability	Bcap29
ENSMUSG00000020691	1.454	2.511	Up-regulated, higher variability	Mettl2
ENSMUSG00000020716	1.377	3.235	Up-regulated, higher variability	Nf1
ENSMUSG00000020834	0.91	2.004	Up-regulated, higher variability	Dhrs13
ENSMUSG00000020936	0.757	1.265	Up-regulated, higher variability	Nmt1
ENSMUSG00000020941	2.007	1.837	Up-regulated, higher variability	Map3k14
ENSMUSG00000021096	0.94	1.712	Up-regulated, higher variability	Ppm1a
ENSMUSG00000021103	1.006	1.33	Up-regulated, higher variability	Mnat1
ENSMUSG00000021257	0.972	2.119	Up-regulated, higher variability	Angel1
ENSMUSG00000021258	1.495	2.134	Up-regulated, higher variability	Ccnk
ENSMUSG00000021266	0.829	5.63	Up-regulated, higher variability	Wars
ENSMUSG00000021311	0.822	1.212	Up-regulated, higher variability	Mtr
ENSMUSG00000021326	1.35	3.093	Up-regulated, higher variability	Trim27
ENSMUSG00000021371	1.518	3.268	Up-regulated, higher variability	Mcur1
ENSMUSG00000021518	1.209	3.873	Up-regulated, higher variability	Ptdss1
ENSMUSG00000021615	1.358	2.178	Up-regulated, higher variability	Xrcc4
ENSMUSG00000021692	1.041	6.223	Up-regulated, higher variability	Dimt1
ENSMUSG00000021819	0.921	3.88	Up-regulated, higher variability	Zswim8
ENSMUSG00000021901	0.773	1.355	Up-regulated, higher variability	Bap1
ENSMUSG00000021972	1.736	2.312	Up-regulated, higher variability	Hmbox1
ENSMUSG00000022013	0.747	2.441	Up-regulated, higher variability	Dnajc15
ENSMUSG00000022031	0.865	1.861	Up-regulated, higher variability	Elp3
ENSMUSG00000022100	0.798	1.348	Up-regulated, higher variability	Xpo7
ENSMUSG00000022175	1.04	1.56	Up-regulated, higher variability	Lrp10
ENSMUSG00000022248	0.932	1.863	Up-regulated, higher variability	Rad1
ENSMUSG00000022299	1.06	3.806	Up-regulated, higher variability	Slc25a32
ENSMUSG00000022372	1.352	3.696	Up-regulated, higher variability	Sla
ENSMUSG00000022394	0.879	3.94	Up-regulated, higher variability	L3mbtl2
ENSMUSG00000022404	1.189	4.245	Up-regulated, higher variability	Slc25a17
ENSMUSG00000022500	1.322	6.48	Up-regulated, higher variability	Litaf
ENSMUSG00000022516	0.937	1.076	Up-regulated, higher variability	Nudt16l1
ENSMUSG00000022533	0.724	2.97	Up-regulated, higher variability	Atp13a3
ENSMUSG00000022550	1.228	2.437	Up-regulated, higher variability	Adck5
ENSMUSG00000022557	0.961	8.299	Up-regulated, higher variability	Bop1
ENSMUSG00000022661	1.346	7.415	Up-regulated, higher variability	Cd200
ENSMUSG00000022723	1.561	5.458	Up-regulated, higher variability	Crybg3
ENSMUSG00000022774	1.072	6.726	Up-regulated, higher variability	Ncbp2
ENSMUSG00000022779	2.427	1.73	Up-regulated, higher variability	Top3b
ENSMUSG00000022828	0.887	6.003	Up-regulated, higher variability	Gtf2e1
ENSMUSG00000022962	1.12	5.65	Up-regulated, higher variability	Gart
ENSMUSG00000022972	0.981	4.024	Up-regulated, higher variability	1110004E09Rik
ENSMUSG00000023044	1.957	1.473	Up-regulated, higher variability	Csad
ENSMUSG00000023067	3.096	6.17	Up-regulated, higher variability	Cdkn1a
ENSMUSG00000023088	0.751	3.548	Up-regulated, higher variability	Abcc1
ENSMUSG00000023947	0.96	4.221	Up-regulated, higher variability	Nfkbie
ENSMUSG00000024078	1.183	4.747	Up-regulated, higher variability	Ttc27
ENSMUSG00000024170	1.062	4.508	Up-regulated, higher variability	Telo2
ENSMUSG00000024401	1.094	7.167	Up-regulated, higher variability	Tnf
ENSMUSG00000024580	2.527	3.634	Up-regulated, higher variability	Grpel2
ENSMUSG00000024639	1.828	3.618	Up-regulated, higher variability	Gnaq
ENSMUSG00000024667	0.956	1.182	Up-regulated, higher variability	Tmem216
ENSMUSG00000024875	1.165	4.587	Up-regulated, higher variability	Yif1a
ENSMUSG00000024927	0.594	1.546	Up-regulated, higher variability	Rela
ENSMUSG00000024997	0.761	2.374	Up-regulated, higher variability	Prdx3
ENSMUSG00000024999	1.355	7.404	Up-regulated, higher variability	Noc3l
ENSMUSG00000025194	1.876	1.804	Up-regulated, higher variability	Abcc2
ENSMUSG00000025323	1.562	1.865	Up-regulated, higher variability	Sp4
ENSMUSG00000025583	1.654	2.978	Up-regulated, higher variability	Rptor
ENSMUSG00000025607	1.19	1.54	Up-regulated, higher variability	Copg2
ENSMUSG00000025762	1.14	1.668	Up-regulated, higher variability	Larp1b
ENSMUSG00000025810	2.084	1.732	Up-regulated, higher variability	Nrp1
ENSMUSG00000025971	1.134	1.524	Up-regulated, higher variability	9430016H08Rik
ENSMUSG00000026019	0.74	3.988	Up-regulated, higher variability	Wdr12
ENSMUSG00000026024	3.926	2.624	Up-regulated, higher variability	Als2
ENSMUSG00000026123	1.495	1.107	Up-regulated, higher variability	Plekhb2
ENSMUSG00000026240	1.128	2.454	Up-regulated, higher variability	Cops7b
ENSMUSG00000026427	0.945	3.568	Up-regulated, higher variability	Eif2d
ENSMUSG00000026499	1.164	1.569	Up-regulated, higher variability	Acbd3
ENSMUSG00000026608	1.045	1.722	Up-regulated, higher variability	Kctd3
ENSMUSG00000026639	1.695	3.285	Up-regulated, higher variability	Lamb3
ENSMUSG00000026694	0.992	6.49	Up-regulated, higher variability	Mettl13
ENSMUSG00000026782	1.016	1.94	Up-regulated, higher variability	Abi2
ENSMUSG00000026820	1.002	1.109	Up-regulated, higher variability	Ptges2
ENSMUSG00000026826	1.316	11.058	Up-regulated, higher variability	Nr4a2
ENSMUSG00000026974	1.711	5.364	Up-regulated, higher variability	Zmynd19
ENSMUSG00000027007	1.033	2.343	Up-regulated, higher variability	Ssfa2
ENSMUSG00000027079	1.613	1.997	Up-regulated, higher variability	Clp1
ENSMUSG00000027108	0.793	2.846	Up-regulated, higher variability	Ola1
ENSMUSG00000027367	0.823	1.47	Up-regulated, higher variability	Stard7
ENSMUSG00000027425	1.385	2.894	Up-regulated, higher variability	Csrp2bp
ENSMUSG00000027498	0.757	2.55	Up-regulated, higher variability	Cstf1
ENSMUSG00000027651	1.216	1.45	Up-regulated, higher variability	Rprd1b
ENSMUSG00000027710	1.677	2.149	Up-regulated, higher variability	Acad9
ENSMUSG00000027720	2.973	9.423	Up-regulated, higher variability	Il2
ENSMUSG00000027737	3.777	3.933	Up-regulated, higher variability	Slc7a11
ENSMUSG00000027806	0.942	2.201	Up-regulated, higher variability	Tsc22d2
ENSMUSG00000027905	1.713	3.702	Up-regulated, higher variability	Ddx20
ENSMUSG00000027957	2.517	4.478	Up-regulated, higher variability	Slc35a3
ENSMUSG00000027962	5.24	2.395	Up-regulated, higher variability	Vcam1
ENSMUSG00000028403	1.753	2.233	Up-regulated, higher variability	Zdhhc21
ENSMUSG00000028405	1.549	1.078	Up-regulated, higher variability	Aco1
ENSMUSG00000028409	0.991	2.459	Up-regulated, higher variability	Smu1
ENSMUSG00000028437	0.89	2.654	Up-regulated, higher variability	Ubap1
ENSMUSG00000028560	0.836	3.392	Up-regulated, higher variability	Usp1
ENSMUSG00000028572	0.944	3.144	Up-regulated, higher variability	Hook1
ENSMUSG00000028700	1.616	2.044	Up-regulated, higher variability	Pomgnt1
ENSMUSG00000028833	2.08	3.062	Up-regulated, higher variability	Ncdn
ENSMUSG00000028898	2.446	4.105	Up-regulated, higher variability	Trnau1ap
ENSMUSG00000028990	0.892	3.781	Up-regulated, higher variability	Lzic
ENSMUSG00000029016	2.466	1.141	Up-regulated, higher variability	Clcn6
ENSMUSG00000029169	0.651	1.485	Up-regulated, higher variability	Dhx15
ENSMUSG00000029196	1.032	1.237	Up-regulated, higher variability	Tada2b
ENSMUSG00000029482	0.941	3.972	Up-regulated, higher variability	Aacs
ENSMUSG00000029547	1.828	2.724	Up-regulated, higher variability	Ints1
ENSMUSG00000029551	0.85	5.123	Up-regulated, higher variability	Psmg3
ENSMUSG00000029610	1.236	2.564	Up-regulated, higher variability	Aimp2
ENSMUSG00000029821	1.04	4.339	Up-regulated, higher variability	Dfna5
ENSMUSG00000030056	0.662	2.843	Up-regulated, higher variability	Isy1
ENSMUSG00000030064	1.265	4.474	Up-regulated, higher variability	Frmd4b
ENSMUSG00000030335	0.966	2.779	Up-regulated, higher variability	Mrpl51
ENSMUSG00000030471	0.747	3.472	Up-regulated, higher variability	Zdhhc13
ENSMUSG00000030816	0.779	2.141	Up-regulated, higher variability	Rnf40
ENSMUSG00000030881	0.802	2.708	Up-regulated, higher variability	Arfip2
ENSMUSG00000030888	0.898	5.426	Up-regulated, higher variability	Rrp8
ENSMUSG00000031015	1.063	5.637	Up-regulated, higher variability	Swap70
ENSMUSG00000031161	1.096	2.131	Up-regulated, higher variability	Hdac6
ENSMUSG00000031422	0.74	3.242	Up-regulated, higher variability	Morf4l2
ENSMUSG00000031504	1.361	1.229	Up-regulated, higher variability	Rab20
ENSMUSG00000031730	1.112	4.069	Up-regulated, higher variability	Dhodh
ENSMUSG00000031783	0.988	3.335	Up-regulated, higher variability	Polr2c
ENSMUSG00000031904	1.278	3.555	Up-regulated, higher variability	Slc7a6
ENSMUSG00000031930	1.146	3.235	Up-regulated, higher variability	Wwp2
ENSMUSG00000031935	0.781	3.664	Up-regulated, higher variability	Med17
ENSMUSG00000031984	1.68	4.932	Up-regulated, higher variability	2810004N23Rik
ENSMUSG00000032026	0.723	3.2	Up-regulated, higher variability	Rexo2
ENSMUSG00000032058	0.765	3.806	Up-regulated, higher variability	Ppp2r1b
ENSMUSG00000032115	1.118	2.106	Up-regulated, higher variability	Hyou1
ENSMUSG00000032177	1.912	2.77	Up-regulated, higher variability	Pde4a
ENSMUSG00000032184	1.237	1.815	Up-regulated, higher variability	Lysmd2
ENSMUSG00000032342	0.84	1.501	Up-regulated, higher variability	Mto1
ENSMUSG00000032352	3.335	2.534	Up-regulated, higher variability	Lrrc1
ENSMUSG00000032402	3.023	6.013	Up-regulated, higher variability	Smad3
ENSMUSG00000032437	0.839	1.413	Up-regulated, higher variability	Stt3b
ENSMUSG00000032480	0.805	2.858	Up-regulated, higher variability	Dhx30
ENSMUSG00000032932	0.977	3.091	Up-regulated, higher variability	Hspa13
ENSMUSG00000032977	1.336	4.486	Up-regulated, higher variability	Fam207a
ENSMUSG00000033096	1.37	2.472	Up-regulated, higher variability	Apmap
ENSMUSG00000033228	0.913	1.632	Up-regulated, higher variability	Scaf11
ENSMUSG00000033319	1.263	1.136	Up-regulated, higher variability	Fem1c
ENSMUSG00000033350	1.82	8.049	Up-regulated, higher variability	Chst2
ENSMUSG00000033486	1.458	1.946	Up-regulated, higher variability	Catsper2
ENSMUSG00000033538	1.036	2.11	Up-regulated, higher variability	Casp4
ENSMUSG00000033557	1.082	4.04	Up-regulated, higher variability	Fam20b
ENSMUSG00000033808	0.601	1.108	Up-regulated, higher variability	Tmem87a
ENSMUSG00000034173	2.191	2.76	Up-regulated, higher variability	Zbed5
ENSMUSG00000034587	1.726	4.33	Up-regulated, higher variability	8430429K09Rik
ENSMUSG00000034928	1.084	3.073	Up-regulated, higher variability	Rnf44
ENSMUSG00000035007	1.264	2.274	Up-regulated, higher variability	Rundc1
ENSMUSG00000035049	1.553	5.772	Up-regulated, higher variability	Rrp12
ENSMUSG00000035150	0.7	3.152	Up-regulated, higher variability	Eif2s3x
ENSMUSG00000035311	1.292	1.049	Up-regulated, higher variability	Gnptab
ENSMUSG00000035601	1.5	1.85	Up-regulated, higher variability	Trmt10b
ENSMUSG00000036327	1.622	3.095	Up-regulated, higher variability	Qsox2
ENSMUSG00000036810	1.255	5.467	Up-regulated, higher variability	Cnep1r1
ENSMUSG00000037410	3.104	1.626	Up-regulated, higher variability	Tbc1d2b
ENSMUSG00000037443	1.353	2.797	Up-regulated, higher variability	Cep85
ENSMUSG00000037487	0.659	2.488	Up-regulated, higher variability	Ubr5
ENSMUSG00000037580	0.95	3.314	Up-regulated, higher variability	Gch1
ENSMUSG00000037788	2.316	2.038	Up-regulated, higher variability	Vopp1
ENSMUSG00000037795	1.42	1.241	Up-regulated, higher variability	N4bp2
ENSMUSG00000038080	1.468	1.572	Up-regulated, higher variability	Kdm1b
ENSMUSG00000038121	0.889	4.328	Up-regulated, higher variability	Fam210a
ENSMUSG00000038147	1.037	1.159	Up-regulated, higher variability	Cd84
ENSMUSG00000038268	1.103	2.268	Up-regulated, higher variability	Ovca2
ENSMUSG00000038372	0.864	1.161	Up-regulated, higher variability	Gmds
ENSMUSG00000038459	2.571	5.292	Up-regulated, higher variability	Abhd17c
ENSMUSG00000038500	1.185	3.452	Up-regulated, higher variability	Prr3
ENSMUSG00000038506	1.41	4.534	Up-regulated, higher variability	Dcun1d2
ENSMUSG00000038533	1.015	1.55	Up-regulated, higher variability	Cbfa2t2
ENSMUSG00000038550	1.403	5.5	Up-regulated, higher variability	Ciart
ENSMUSG00000038762	1.444	3.593	Up-regulated, higher variability	Abcf1
ENSMUSG00000038900	1.865	1.216	Up-regulated, higher variability	Rpl12
ENSMUSG00000039128	0.771	2.051	Up-regulated, higher variability	Cdc123
ENSMUSG00000039197	0.702	2.109	Up-regulated, higher variability	Adk
ENSMUSG00000039275	1.244	2.18	Up-regulated, higher variability	Foxk2
ENSMUSG00000039483	1.112	4.462	Up-regulated, higher variability	Asb6
ENSMUSG00000039633	1.264	3.516	Up-regulated, higher variability	Lonrf1
ENSMUSG00000039703	0.804	4.231	Up-regulated, higher variability	Nploc4
ENSMUSG00000039929	1.142	5.45	Up-regulated, higher variability	Urb1
ENSMUSG00000039987	1.274	1.756	Up-regulated, higher variability	Phtf2
ENSMUSG00000040351	0.731	1.228	Up-regulated, higher variability	Ankib1
ENSMUSG00000040396	1.351	2.559	Up-regulated, higher variability	Abhd13
ENSMUSG00000040521	0.915	3.855	Up-regulated, higher variability	Tsfm
ENSMUSG00000040782	0.971	2.478	Up-regulated, higher variability	Rfwd2
ENSMUSG00000040842	1.021	3.191	Up-regulated, higher variability	Szrd1
ENSMUSG00000040928	1.837	1.929	Up-regulated, higher variability	S100pbp
ENSMUSG00000041028	0.706	1.37	Up-regulated, higher variability	Ghitm
ENSMUSG00000041096	1.408	1.553	Up-regulated, higher variability	Tspyl2
ENSMUSG00000041168	2.761	4.915	Up-regulated, higher variability	Lonp1
ENSMUSG00000041515	1.592	9.562	Up-regulated, higher variability	Irf8
ENSMUSG00000041920	0.936	3.333	Up-regulated, higher variability	Slc16a6
ENSMUSG00000042369	1.493	2.489	Up-regulated, higher variability	Rbm45
ENSMUSG00000042505	1.225	2.152	Up-regulated, higher variability	Sdhaf3
ENSMUSG00000042719	1.376	4.687	Up-regulated, higher variability	Naa25
ENSMUSG00000042831	1.002	2.605	Up-regulated, higher variability	Alkbh6
ENSMUSG00000043207	0.967	1.848	Up-regulated, higher variability	Zmpste24
ENSMUSG00000043284	1.031	2.937	Up-regulated, higher variability	Tmem11
ENSMUSG00000043866	1.203	1.775	Up-regulated, higher variability	Taf10
ENSMUSG00000045248	1.163	1.711	Up-regulated, higher variability	Med26
ENSMUSG00000045409	0.952	1.106	Up-regulated, higher variability	Trim39
ENSMUSG00000045598	0.903	1.464	Up-regulated, higher variability	Zfp553
ENSMUSG00000045679	0.957	2.781	Up-regulated, higher variability	Pqlc3
ENSMUSG00000045690	2.506	1.46	Up-regulated, higher variability	Wdr89
ENSMUSG00000045767	1.936	1.454	Up-regulated, higher variability	B230219D22Rik
ENSMUSG00000046079	1.448	2.795	Up-regulated, higher variability	Lrrc8d
ENSMUSG00000046185	2.215	3.975	Up-regulated, higher variability	Zfp84
ENSMUSG00000046532	1.393	1.968	Up-regulated, higher variability	Ar
ENSMUSG00000046909	0.905	2.704	Up-regulated, higher variability	Tefm
ENSMUSG00000047649	1.548	4.602	Up-regulated, higher variability	Cd3eap
ENSMUSG00000047832	1.917	4.166	Up-regulated, higher variability	Cdca4
ENSMUSG00000048000	0.816	2.149	Up-regulated, higher variability	Gigyf2
ENSMUSG00000049439	1.282	4.114	Up-regulated, higher variability	Cyp20a1
ENSMUSG00000050088	1.297	3.892	Up-regulated, higher variability	1600012H06Rik
ENSMUSG00000050229	0.885	4.42	Up-regulated, higher variability	Pigm
ENSMUSG00000051413	0.89	7.65	Up-regulated, higher variability	Plagl2
ENSMUSG00000051671	1.033	2.18	Up-regulated, higher variability	Coa6
ENSMUSG00000051747	3.563	2.8	Up-regulated, higher variability	Ttn
ENSMUSG00000052013	0.668	3.825	Up-regulated, higher variability	Btla
ENSMUSG00000053536	1.088	1.596	Up-regulated, higher variability	Cstf2t
ENSMUSG00000053838	1.781	1.725	Up-regulated, higher variability	Nudcd3
ENSMUSG00000054321	0.846	2.434	Up-regulated, higher variability	Taf4b
ENSMUSG00000055371	1.888	4.252	Up-regulated, higher variability	Stam2
ENSMUSG00000056216	1.194	2.384	Up-regulated, higher variability	Cebpg
ENSMUSG00000056383	2.129	2.096	Up-regulated, higher variability	AI987944
ENSMUSG00000057234	1.563	1.673	Up-regulated, higher variability	Mettl15
ENSMUSG00000057982	1.179	3.571	Up-regulated, higher variability	Zfp809
ENSMUSG00000059475	2.316	2.758	Up-regulated, higher variability	Zfp426
ENSMUSG00000059734	0.958	2.351	Up-regulated, higher variability	Ndufs8
ENSMUSG00000059866	0.896	2.572	Up-regulated, higher variability	Tnip2
ENSMUSG00000060149	1.239	2.594	Up-regulated, higher variability	BC002059
ENSMUSG00000060510	0.923	1.635	Up-regulated, higher variability	Zfp266
ENSMUSG00000061111	0.903	1.264	Up-regulated, higher variability	Fam195b
ENSMUSG00000061175	2.139	5.211	Up-regulated, higher variability	Fnip2
ENSMUSG00000061436	1.214	3.175	Up-regulated, higher variability	Hipk2
ENSMUSG00000061607	1.026	1.665	Up-regulated, higher variability	Mdc1
ENSMUSG00000061702	3	4.872	Up-regulated, higher variability	Tmem91
ENSMUSG00000062198	1.916	3.556	Up-regulated, higher variability	2700097O09Rik
ENSMUSG00000062797	0.955	1.636	Up-regulated, higher variability	l7Rn6
ENSMUSG00000063108	1.46	1.418	Up-regulated, higher variability	Zfp26
ENSMUSG00000063316	1.416	2.083	Up-regulated, higher variability	Rpl27
ENSMUSG00000063358	0.649	1.793	Up-regulated, higher variability	Mapk1
ENSMUSG00000063808	1.275	1.051	Up-regulated, higher variability	Gpatch1
ENSMUSG00000063894	1.652	3.151	Up-regulated, higher variability	Zkscan8
ENSMUSG00000064145	0.809	4.541	Up-regulated, higher variability	Arih2
ENSMUSG00000064672	1.378	1.034	Up-regulated, higher variability	Gm22806
ENSMUSG00000065767	3.853	3.067	Up-regulated, higher variability	Gm23849
ENSMUSG00000066150	1.446	7.046	Up-regulated, higher variability	Slc31a1
ENSMUSG00000067336	0.912	1.684	Up-regulated, higher variability	Bmpr2
ENSMUSG00000067931	5.675	10.273	Up-regulated, higher variability	Zfp948
ENSMUSG00000069135	1.383	1.623	Up-regulated, higher variability	Fgfr1op
ENSMUSG00000070002	2.441	3.002	Up-regulated, higher variability	Ell
ENSMUSG00000070056	1.232	1.288	Up-regulated, higher variability	Mfhas1
ENSMUSG00000071659	2.208	1.438	Up-regulated, higher variability	Hnrnpul2
ENSMUSG00000071748	2.42	2.869	Up-regulated, higher variability	Gm14698
ENSMUSG00000072620	0.61	1.177	Up-regulated, higher variability	Slfn2
ENSMUSG00000073492	1.394	2.111	Up-regulated, higher variability	Gm10521
ENSMUSG00000075467	0.875	4.515	Up-regulated, higher variability	Dnlz
ENSMUSG00000076802	1.315	1.102	Up-regulated, higher variability	Trav6n-6
ENSMUSG00000079197	0.957	1.959	Up-regulated, higher variability	Psme2
ENSMUSG00000079260	2.439	2.312	Up-regulated, higher variability	Tmppe
ENSMUSG00000086370	2.134	1.157	Up-regulated, higher variability	Ftx
ENSMUSG00000086993	2.233	1.542	Up-regulated, higher variability	Rsf1os2
ENSMUSG00000090035	1.836	1.532	Up-regulated, higher variability	Galnt4
ENSMUSG00000091264	1.128	7.952	Up-regulated, higher variability	Smim13
ENSMUSG00000091277	1.315	1.547	Up-regulated, higher variability	Gm1818
ENSMUSG00000094792	0.847	1.061	Up-regulated, higher variability	Trav10d
ENSMUSG00000097039	0.756	4.56	Up-regulated, higher variability	Pvt1
ENSMUSG00000097340	1.017	2.441	Up-regulated, higher variability	Gm26617
ENSMUSG00000097392	1.114	4.403	Up-regulated, higher variability	D930016D06Rik
ENSMUSG00000098022	0.939	0.969	Up-regulated, higher variability	Zfp82
ENSMUSG00000100394	0.803	4.027	Up-regulated, higher variability	Gm28791
ENSMUSG00000102275	3.824	3.517	Up-regulated, higher variability	Gm37144
ENSMUSG00000102340	0.901	2.087	Up-regulated, higher variability	Gm37379
ENSMUSG00000102662	1.488	2.456	Up-regulated, higher variability	Gm38377
ENSMUSG00000103146	2.81	2.595	Up-regulated, higher variability	Gm37745
ENSMUSG00000103497	1.874	1.422	Up-regulated, higher variability	Gm37407
ENSMUSG00000103748	1.968	5.151	Up-regulated, higher variability	Gm38243
ENSMUSG00000103774	2.529	1.286	Up-regulated, higher variability	Gm36932
ENSMUSG00000104324	2.137	5.02	Up-regulated, higher variability	Gm37320
ENSMUSG00000105161	1.114	3.441	Up-regulated, higher variability	RP23-393E10.2
ENSMUSG00000105519	1.485	2.794	Up-regulated, higher variability	RP24-230J14.8
ENSMUSG00000106061	2.585	0.451	Up-regulated, higher variability	RP23-298M23.11
ENSMUSG00000106317	0.849	1.398	Up-regulated, higher variability	RP24-500I24.6
ENSMUSG00000001911	-1.971	1.077	Up-regulated, lower variability	Nfix
ENSMUSG00000002308	-0.9	1.874	Up-regulated, lower variability	Cd320
ENSMUSG00000003444	-1.212	3.184	Up-regulated, lower variability	Med29
ENSMUSG00000003500	-1.074	2.719	Up-regulated, lower variability	Impdh1
ENSMUSG00000005204	-0.846	2.754	Up-regulated, lower variability	Senp3
ENSMUSG00000006262	-0.945	1.326	Up-regulated, lower variability	Mob1b
ENSMUSG00000007659	-1.394	6.055	Up-regulated, lower variability	Bcl2l1
ENSMUSG00000008373	-0.835	3.669	Up-regulated, lower variability	Prpf31
ENSMUSG00000010048	-0.774	5.379	Up-regulated, lower variability	Ifrd2
ENSMUSG00000014444	-0.787	4.528	Up-regulated, lower variability	Piezo1
ENSMUSG00000014859	-0.883	1.32	Up-regulated, lower variability	E2f4
ENSMUSG00000014907	-1.239	5.051	Up-regulated, lower variability	Naf1
ENSMUSG00000015312	-0.737	4.08	Up-regulated, lower variability	Gadd45b
ENSMUSG00000015944	-1.086	1.387	Up-regulated, lower variability	Gatsl2
ENSMUSG00000017405	-1.41	1.212	Up-regulated, lower variability	Nek8
ENSMUSG00000018334	-1.292	5.021	Up-regulated, lower variability	Ksr1
ENSMUSG00000019139	-1.114	3.641	Up-regulated, lower variability	Isyna1
ENSMUSG00000020397	-2.207	1.123	Up-regulated, lower variability	Med7
ENSMUSG00000020698	-2.079	2.391	Up-regulated, lower variability	Cct6b
ENSMUSG00000020720	-0.696	1.773	Up-regulated, lower variability	Psmd12
ENSMUSG00000020801	-1.167	2.328	Up-regulated, lower variability	Med31
ENSMUSG00000020857	-1.164	1.075	Up-regulated, lower variability	Nme2
ENSMUSG00000021102	-1.096	3.401	Up-regulated, lower variability	Glrx5
ENSMUSG00000021193	-0.883	3.537	Up-regulated, lower variability	Pitrm1
ENSMUSG00000021270	-0.726	2.482	Up-regulated, lower variability	Hsp90aa1
ENSMUSG00000021276	-0.832	4.75	Up-regulated, lower variability	Cinp
ENSMUSG00000021938	-1.02	2.868	Up-regulated, lower variability	Pspc1
ENSMUSG00000023089	-0.667	2.965	Up-regulated, lower variability	Ndufa5
ENSMUSG00000023143	-1.022	1.048	Up-regulated, lower variability	Nagpa
ENSMUSG00000023827	-0.856	4.179	Up-regulated, lower variability	Agpat4
ENSMUSG00000023991	-0.881	3.15	Up-regulated, lower variability	Foxp4
ENSMUSG00000024235	-1.459	2.49	Up-regulated, lower variability	Map3k8
ENSMUSG00000024645	-1.122	1.879	Up-regulated, lower variability	Timm21
ENSMUSG00000025007	-0.716	1.488	Up-regulated, lower variability	Aldh18a1
ENSMUSG00000025534	-0.769	1.12	Up-regulated, lower variability	Gusb
ENSMUSG00000025995	-0.771	3.171	Up-regulated, lower variability	Wdr75
ENSMUSG00000026234	-0.619	2.738	Up-regulated, lower variability	Ncl
ENSMUSG00000027364	-1.811	1.182	Up-regulated, lower variability	Usp50
ENSMUSG00000027599	-0.946	1.07	Up-regulated, lower variability	Armc1
ENSMUSG00000027998	-0.98	1.273	Up-regulated, lower variability	Plrg1
ENSMUSG00000028322	-0.938	2.152	Up-regulated, lower variability	Exosc3
ENSMUSG00000028455	-0.765	1.51	Up-regulated, lower variability	Stoml2
ENSMUSG00000028729	-0.852	5.37	Up-regulated, lower variability	Ebna1bp2
ENSMUSG00000028902	-0.728	1.24	Up-regulated, lower variability	Sf3a3
ENSMUSG00000028975	-0.995	1.555	Up-regulated, lower variability	Pex14
ENSMUSG00000028982	-1.006	1.781	Up-regulated, lower variability	Slc25a33
ENSMUSG00000029246	-0.897	3.525	Up-regulated, lower variability	Ppat
ENSMUSG00000029467	-0.853	1.736	Up-regulated, lower variability	Atp2a2
ENSMUSG00000029594	-0.968	3.279	Up-regulated, lower variability	Rbm19
ENSMUSG00000029642	-0.772	1.822	Up-regulated, lower variability	Polr1d
ENSMUSG00000030435	-0.82	1.12	Up-regulated, lower variability	U2af2
ENSMUSG00000030512	-0.838	3.282	Up-regulated, lower variability	Snrpa1
ENSMUSG00000030759	-0.914	2.291	Up-regulated, lower variability	Far1
ENSMUSG00000030760	-0.795	1.607	Up-regulated, lower variability	Acer3
ENSMUSG00000031533	-1.4	2.427	Up-regulated, lower variability	Mrps31
ENSMUSG00000032059	-1.008	1.49	Up-regulated, lower variability	Alg9
ENSMUSG00000032112	-0.797	2.326	Up-regulated, lower variability	Trappc4
ENSMUSG00000032577	-0.86	3.371	Up-regulated, lower variability	Mapkapk3
ENSMUSG00000032624	-0.777	1.201	Up-regulated, lower variability	Eml4
ENSMUSG00000033161	-0.817	1.652	Up-regulated, lower variability	Atp1a1
ENSMUSG00000033356	-1.757	3.712	Up-regulated, lower variability	Pus7l
ENSMUSG00000034826	-0.804	2.855	Up-regulated, lower variability	Nup54
ENSMUSG00000034875	-1.114	1.419	Up-regulated, lower variability	Nudt19
ENSMUSG00000035372	-1.547	1.584	Up-regulated, lower variability	1810055G02Rik
ENSMUSG00000035960	-0.943	4.929	Up-regulated, lower variability	Apex1
ENSMUSG00000037029	-1.286	2.141	Up-regulated, lower variability	Zfp146
ENSMUSG00000037098	-0.824	3.695	Up-regulated, lower variability	Rab11fip3
ENSMUSG00000037316	-1.816	1.656	Up-regulated, lower variability	Bag4
ENSMUSG00000037601	-0.972	2.4	Up-regulated, lower variability	Nme1
ENSMUSG00000037868	-0.727	6.499	Up-regulated, lower variability	Egr2
ENSMUSG00000038037	-1.529	1.598	Up-regulated, lower variability	Socs1
ENSMUSG00000038299	-0.787	1.802	Up-regulated, lower variability	Wdr36
ENSMUSG00000038482	-1.055	4.397	Up-regulated, lower variability	Tfdp1
ENSMUSG00000038489	-0.92	2.678	Up-regulated, lower variability	Polr2l
ENSMUSG00000038615	-0.751	2.697	Up-regulated, lower variability	Nfe2l1
ENSMUSG00000038803	-0.757	1.176	Up-regulated, lower variability	Ost4
ENSMUSG00000039740	-1.59	1.32	Up-regulated, lower variability	Alg2
ENSMUSG00000040010	-1.063	4.769	Up-regulated, lower variability	Slc7a5
ENSMUSG00000040459	-0.837	1.091	Up-regulated, lower variability	Arglu1
ENSMUSG00000040549	-0.915	2.11	Up-regulated, lower variability	Ckap5
ENSMUSG00000040688	-0.826	5.025	Up-regulated, lower variability	Tbl3
ENSMUSG00000041238	-0.784	2.852	Up-regulated, lower variability	Rbbp8
ENSMUSG00000041781	-0.772	2.264	Up-regulated, lower variability	Cpsf2
ENSMUSG00000044018	-1.124	5.058	Up-regulated, lower variability	Mrpl50
ENSMUSG00000045455	-1.492	4.844	Up-regulated, lower variability	Gm9797
ENSMUSG00000046756	-0.773	2.103	Up-regulated, lower variability	Mrps7
ENSMUSG00000046934	-1.419	1.095	Up-regulated, lower variability	Csl
ENSMUSG00000048109	-0.61	1.107	Up-regulated, lower variability	Rbm15
ENSMUSG00000048429	-0.885	2.789	Up-regulated, lower variability	1810026J23Rik
ENSMUSG00000051256	-0.842	3.501	Up-regulated, lower variability	Jagn1
ENSMUSG00000051391	-0.686	1.769	Up-regulated, lower variability	Ywhag
ENSMUSG00000052533	-0.918	1.388	Up-regulated, lower variability	Nup188
ENSMUSG00000052557	-0.783	2.863	Up-regulated, lower variability	Gan
ENSMUSG00000053820	-3.218	4.197	Up-regulated, lower variability	Bcl2a1c
ENSMUSG00000054517	-1.357	1.228	Up-regulated, lower variability	Trim65
ENSMUSG00000057363	-1.007	1.464	Up-regulated, lower variability	Uxs1
ENSMUSG00000058704	-1.008	3.439	Up-regulated, lower variability	Memo1
ENSMUSG00000060244	-0.951	1.046	Up-regulated, lower variability	Alyref2
ENSMUSG00000067367	-1.258	6.584	Up-regulated, lower variability	Lyar
ENSMUSG00000068749	-0.975	3.767	Up-regulated, lower variability	Psma5
ENSMUSG00000071072	-0.623	1.499	Up-regulated, lower variability	Ptges3
ENSMUSG00000071645	-1.121	2.205	Up-regulated, lower variability	Tut1
ENSMUSG00000074997	-1.263	1.925	Up-regulated, lower variability	Pin1rt1
ENSMUSG00000076891	-1.19	1.376	Up-regulated, lower variability	Traj39
ENSMUSG00000076897	-1.117	2.864	Up-regulated, lower variability	Traj32
ENSMUSG00000077575	-1.06	2.438	Up-regulated, lower variability	Gm24888
ENSMUSG00000078249	-1.155	4.133	Up-regulated, lower variability	Hmga1-rs1
ENSMUSG00000084453	-1.017	2.363	Up-regulated, lower variability	Gm24596
ENSMUSG00000085566	-0.817	1.466	Up-regulated, lower variability	A730017L22Rik
ENSMUSG00000091931	-2.263	1.384	Up-regulated, lower variability	AK010878
ENSMUSG00000094411	-1.312	2.555	Up-regulated, lower variability	Snord16a
ENSMUSG00000097781	-1.356	1.727	Up-regulated, lower variability	9330136K24Rik
ENSMUSG00000105107	-0.762	1.218	Up-regulated, lower variability	RP23-214I6.4
ENSMUSG00000105586	-0.956	4.426	Up-regulated, lower variability	RP23-293K21.3
